# Supplementary material for: 2,3-O-Isopropyl­idene-1-O-p-tolyl­sulfonylglycerol
Source: Acta Crystallogr Sect E Struct Rep Online. 2009 May 7;65(Pt 6):o1191. doi: 10.1107/S1600536809015037 (PMC2969609; doi:10.1107/S1600536809015037)
Supplement: Supplementary file 1 [file e-65-o1191-sup1.cif]

##############################################################################
###                                                                        ###
###        Electronic paper (Acta Crystallographica Section E)             ###
###                                                                        ###
##############################################################################
#                                                                            #
# This CIF contains the data in a paper accepted for publication in Acta     #
# Crystallographica Section E. It conforms to the requirements of Notes      #
# for Authors for Section E, and has been peer reviewed under the auspices   #
# of the IUCr Commission on Journals.                                        #
#                                                                            #
# Full details of the Crystallographic Information File format               #
# are given in the paper "The Crystallographic Information File (CIF):       #
# a New Standard Archive File for Crystallography" by S. R. Hall, F. H.      #
# Allen and I. D. Brown [Acta Cryst. (1991), A47, 655-685].                  #
#                                                                            #
# The current version of the core CIF dictionary is obtainable from          #
# ftp://ftp.iucr.org/pub/cif_core.dic. The current version number is 2.4.    #
#                                                                            #
# Software is freely available for graphical display of the structure(s) in  #
# this CIF.  For information consult the CIF home page http://www.iucr.org/  #
# cif/home.html                                                              #
#                                                                            #
# This file may be used for bona fide research purposes within the           #
# scientific community so long as proper attribution is given to the journal # 
# article from which it was obtained.                                        #
#                                                                            #
##############################################################################
                                             
data_I
_audit_creation_method     SHELXL-97
_chemical_name_systematic
;
2,3-<i>O</i>-Isopropylidene-1-<i>O</i>-<i>p</i>-tolylsulfonylglycerol
;
_chemical_name_common     ?
_chemical_formula_moiety     'C13 H18 O5 S'
_chemical_formula_sum     'C13 H18 O5 S'
_chemical_formula_iupac     'C13 H18 O5 S'
_chemical_formula_weight     286.33
_chemical_melting_point     321
_symmetry_cell_setting     Monoclinic
_symmetry_space_group_name_H-M     'P 21/c'
loop_
    _symmetry_equiv_pos_as_xyz
    'x, y, z'
    '-x, y+1/2, -z+1/2'
    '-x, -y, -z'
    'x, -y-1/2, z-1/2'
_cell_length_a     15.143(2)
_cell_length_b     5.7297(9)
_cell_length_c     15.665(2)
_cell_angle_alpha     90.00
_cell_angle_beta     90.385(3)
_cell_angle_gamma     90.00
_cell_volume     1359.2(4)
_cell_formula_units_Z     4
_cell_measurement_reflns_used     5579
_cell_measurement_theta_min     2.60
_cell_measurement_theta_max     29.59
_cell_measurement_temperature     133(2)
_exptl_crystal_description     lath
_exptl_crystal_colour     colourless
_exptl_crystal_size_max     0.40
_exptl_crystal_size_mid     0.20
_exptl_crystal_size_min     0.05
_exptl_crystal_density_diffrn     1.399
_exptl_crystal_density_meas     ?
_exptl_crystal_density_method     'not measured'
_exptl_crystal_F_000     608
_exptl_absorpt_coefficient_mu     0.252
_exptl_absorpt_correction_type     none
_exptl_absorpt_process_details     ?
_exptl_absorpt_correction_T_min     ?
_exptl_absorpt_correction_T_max     ?
_exptl_special_details
;
;
_diffrn_ambient_temperature     133(2)
_diffrn_radiation_type     MoK\a
_diffrn_radiation_wavelength     0.71073
_diffrn_radiation_source     'fine-focus sealed tube'
_diffrn_radiation_monochromator     graphite
_diffrn_measurement_device_type     'Bruker SMART 1000 CCD area-detector'
_diffrn_measurement_method     \w
_diffrn_detector_area_resol_mean     8.192
_diffrn_reflns_number     12509
_diffrn_reflns_av_R_equivalents     0.1107
_diffrn_reflns_av_sigmaI/netI     0.0793
_diffrn_reflns_theta_min     1.34
_diffrn_reflns_theta_max     28.29
_diffrn_reflns_theta_full     28.00
_diffrn_measured_fraction_theta_max     0.994
_diffrn_measured_fraction_theta_full     0.997
_diffrn_reflns_limit_h_min     -19
_diffrn_reflns_limit_h_max     20
_diffrn_reflns_limit_k_min     -7
_diffrn_reflns_limit_k_max     7
_diffrn_reflns_limit_l_min     -20
_diffrn_reflns_limit_l_max     20
_diffrn_standards_number     ?
_diffrn_standards_interval_count     ?
_diffrn_standards_interval_time     ?
_diffrn_standards_decay_%     ?
_refine_special_details
;
Refinement of <i>F</i>^2^ against ALL reflections. The weighted <i>R</i>-factor
<i>wR</i> and goodness of fit <i>S</i> are based on <i>F</i>^2^, conventional
<i>R</i>-factors <i>R</i> are based on <i>F</i>, with <i>F</i> set to zero for
negative <i>F</i>^2^. The threshold expression of <i>F</i>^2^ >
\s(<i>F</i>^2^) is used only for calculating <i>R</i>-factors(gt) <i>etc</i>.
and is not relevant to the choice of reflections for refinement.
<i>R</i>-factors based on <i>F</i>^2^ are statistically about twice as large
as those based on <i>F</i>, and <i>R</i>- factors based on ALL data will be
even larger.
;
_reflns_number_total     3357
_reflns_number_gt     2339
_reflns_threshold_expression     I>2\s(I)
_refine_ls_structure_factor_coef     Fsqd
_refine_ls_matrix_type     full
_refine_ls_R_factor_all     0.0843
_refine_ls_R_factor_gt     0.0510
_refine_ls_wR_factor_gt     0.1046
_refine_ls_wR_factor_ref     0.1140
_refine_ls_goodness_of_fit_ref     1.045
_refine_ls_restrained_S_all     1.045
_refine_ls_number_reflns     3357
_refine_ls_number_parameters     175
_refine_ls_number_restraints     0
_refine_ls_hydrogen_treatment     constr
_refine_ls_weighting_scheme     calc
_refine_ls_weighting_details
         'calc w=1/[\s^2^(Fo^2^)+(0.0462P)^2^+0.1472P] where P=(Fo^2^+2Fc^2^)/3'
_atom_sites_solution_hydrogens     geom
_atom_sites_solution_primary     direct
_atom_sites_solution_secondary     difmap
_refine_ls_shift/su_max     0.001
_refine_ls_shift/su_mean     0.000
_refine_diff_density_max     0.313
_refine_diff_density_min     -0.475
_refine_ls_extinction_method     none
_refine_ls_extinction_coef     ?
loop_
    _atom_type_symbol
    _atom_type_description
    _atom_type_scat_dispersion_real
    _atom_type_scat_dispersion_imag
    _atom_type_scat_source
    'C' 'C' 0.0033 0.0016
                         'International Tables Vol C Tables 4.2.6.8 and 6.1.1.4'
    'H' 'H' 0.0000 0.0000
                         'International Tables Vol C Tables 4.2.6.8 and 6.1.1.4'
    'O' 'O' 0.0106 0.0060
                         'International Tables Vol C Tables 4.2.6.8 and 6.1.1.4'
    'S' 'S' 0.1246 0.1234
                         'International Tables Vol C Tables 4.2.6.8 and 6.1.1.4'
_computing_data_collection     'SMART (Bruker, 1998)'
_computing_cell_refinement     'SAINT (Bruker, 1998)'
_computing_data_reduction     'SAINT (Bruker, 1998)'
_computing_structure_solution     'SHELXS97 (Sheldrick, 2008)'
_computing_structure_refinement     'SHELXL97 (Sheldrick, 2008)'
_computing_molecular_graphics     'XP (Siemens, 1994)'
_computing_publication_material     'SHELXL97 (Sheldrick, 2008)'
loop_
    _atom_site_type_symbol
    _atom_site_label
    _atom_site_fract_x
    _atom_site_fract_y
    _atom_site_fract_z
    _atom_site_U_iso_or_equiv
    _atom_site_adp_type
    _atom_site_calc_flag
    _atom_site_refinement_flags
    _atom_site_occupancy
    _atom_site_disorder_assembly
    _atom_site_disorder_group
    S S 0.20851(4) 0.79423(9) 0.35153(3) 0.01847(14) Uani d . 1 . .
    O O1 0.14179(11) 0.9403(3) 0.38666(8) 0.0271(4) Uani d . 1 . .
    O O2 0.28879(11) 0.8986(3) 0.32446(9) 0.0287(4) Uani d . 1 . .
    O O3 0.22741(10) 0.6118(2) 0.42410(8) 0.0194(3) Uani d . 1 . .
    O O4 0.31609(11) 0.4304(3) 0.56622(8) 0.0278(4) Uani d . 1 . .
    O O5 0.44258(10) 0.2270(3) 0.54736(8) 0.0243(4) Uani d . 1 . .
    C C1 0.30372(15) 0.4563(4) 0.41503(12) 0.0229(5) Uani d . 1 . .
    H H1A 0.3592 0.5478 0.4141 0.027 Uiso calc R 1 . .
    H H1B 0.2991 0.3661 0.3613 0.027 Uiso calc R 1 . .
    C C2 0.30289(15) 0.2953(4) 0.49053(11) 0.0210(4) Uani d . 1 . .
    H H2 0.2455 0.2093 0.4932 0.025 Uiso calc R 1 . .
    C C3 0.38036(15) 0.1234(4) 0.49008(13) 0.0243(5) Uani d . 1 . .
    H H3A 0.3618 -0.0325 0.5105 0.029 Uiso calc R 1 . .
    H H3B 0.4053 0.1077 0.4321 0.029 Uiso calc R 1 . .
    C C4 0.39249(14) 0.3442(4) 0.61038(12) 0.0197(5) Uani d . 1 . .
    C C5 0.36304(18) 0.1785(4) 0.67969(13) 0.0322(6) Uani d . 1 . .
    H H5A 0.3210 0.2579 0.7171 0.048 Uiso calc R 1 . .
    H H5B 0.4145 0.1280 0.7132 0.048 Uiso calc R 1 . .
    H H5C 0.3346 0.0420 0.6537 0.048 Uiso calc R 1 . .
    C C6 0.44515(18) 0.5465(5) 0.64354(15) 0.0371(6) Uani d . 1 . .
    H H6A 0.4604 0.6501 0.5961 0.056 Uiso calc R 1 . .
    H H6B 0.4994 0.4889 0.6708 0.056 Uiso calc R 1 . .
    H H6C 0.4102 0.6327 0.6854 0.056 Uiso calc R 1 . .
    C C11 0.16470(14) 0.6269(3) 0.26750(11) 0.0162(4) Uani d . 1 . .
    C C12 0.17492(14) 0.7085(4) 0.18417(11) 0.0184(4) Uani d . 1 . .
    H H12 0.2062 0.8489 0.1731 0.022 Uiso calc R 1 . .
    C C13 0.13833(14) 0.5797(4) 0.11806(12) 0.0202(5) Uani d . 1 . .
    H H13 0.1436 0.6356 0.0612 0.024 Uiso calc R 1 . .
    C C14 0.09418(14) 0.3717(4) 0.13239(12) 0.0192(4) Uani d . 1 . .
    C C15 0.08507(14) 0.2955(4) 0.21663(12) 0.0201(4) Uani d . 1 . .
    H H15 0.0547 0.1537 0.2277 0.024 Uiso calc R 1 . .
    C C16 0.11935(14) 0.4224(4) 0.28417(12) 0.0188(4) Uani d . 1 . .
    H H16 0.1119 0.3700 0.3412 0.023 Uiso calc R 1 . .
    C C17 0.05788(16) 0.2279(4) 0.06012(13) 0.0259(5) Uani d . 1 . .
    H H17A 0.0939 0.0872 0.0532 0.039 Uiso calc R 1 . .
    H H17B 0.0591 0.3195 0.0073 0.039 Uiso calc R 1 . .
    H H17C -0.0031 0.1830 0.0727 0.039 Uiso calc R 1 . .
loop_
    _atom_site_aniso_label
    _atom_site_aniso_U_11
    _atom_site_aniso_U_22
    _atom_site_aniso_U_33
    _atom_site_aniso_U_12
    _atom_site_aniso_U_13
    _atom_site_aniso_U_23
    S 0.0273(3) 0.0169(2) 0.0112(2) -0.0003(2) -0.00206(17) 0.0006(2)
    O1 0.0413(11) 0.0222(8) 0.0180(7) 0.0097(7) -0.0027(7) -0.0032(6)
    O2 0.0373(10) 0.0323(9) 0.0166(7) -0.0122(8) -0.0038(6) 0.0014(6)
    O3 0.0256(9) 0.0215(7) 0.0111(6) 0.0052(6) -0.0013(5) 0.0010(5)
    O4 0.0350(10) 0.0365(9) 0.0117(6) 0.0169(7) -0.0068(6) -0.0064(6)
    O5 0.0205(8) 0.0315(9) 0.0207(7) 0.0047(7) -0.0018(6) -0.0069(6)
    C1 0.0273(13) 0.0260(11) 0.0154(9) 0.0079(10) 0.0013(8) -0.0016(8)
    C2 0.0252(12) 0.0222(10) 0.0157(9) 0.0014(10) -0.0013(8) -0.0029(8)
    C3 0.0284(13) 0.0259(11) 0.0185(10) 0.0041(10) -0.0061(8) -0.0038(8)
    C4 0.0181(11) 0.0271(12) 0.0141(9) 0.0026(9) -0.0020(7) -0.0006(8)
    C5 0.0432(15) 0.0325(13) 0.0209(10) 0.0022(12) 0.0017(10) 0.0071(10)
    C6 0.0373(16) 0.0429(15) 0.0310(12) -0.0098(12) 0.0041(10) -0.0151(11)
    C11 0.0203(11) 0.0149(9) 0.0132(8) 0.0030(8) -0.0019(7) -0.0002(7)
    C12 0.0233(11) 0.0179(9) 0.0141(8) -0.0003(9) 0.0012(8) 0.0030(8)
    C13 0.0256(12) 0.0214(11) 0.0135(9) 0.0027(9) -0.0014(8) 0.0016(8)
    C14 0.0186(11) 0.0213(10) 0.0178(9) 0.0034(9) -0.0011(8) -0.0040(8)
    C15 0.0218(11) 0.0174(9) 0.0211(9) -0.0032(9) 0.0003(8) -0.0003(9)
    C16 0.0216(12) 0.0191(10) 0.0156(9) 0.0004(9) 0.0022(8) 0.0020(8)
    C17 0.0303(13) 0.0271(12) 0.0203(10) -0.0024(10) -0.0022(9) -0.0069(9)
_geom_special_details
;
All e.s.d.'s (except the e.s.d. in the dihedral angle between two l.s. planes)
are estimated using the full covariance matrix. The cell e.s.d.'s are taken
into account individually in the estimation of e.s.d.'s in distances, angles
and torsion angles; correlations between e.s.d.'s in cell parameters are only
used when they are defined by crystal symmetry. An approximate (isotropic)
treatment of cell e.s.d.'s is used for estimating e.s.d.'s involving l.s.
planes.
;
loop_
    _geom_bond_atom_site_label_1
    _geom_bond_atom_site_label_2
    _geom_bond_site_symmetry_2
    _geom_bond_distance
    _geom_bond_publ_flag
    S O2 . 1.4220(16) ?
    S O1 . 1.4253(16) ?
    S O3 . 1.5694(14) ?
    S C11 . 1.7552(19) ?
    O3 C1 . 1.467(2) ?
    O4 C2 . 1.429(2) ?
    O4 C4 . 1.432(2) ?
    O5 C4 . 1.418(2) ?
    O5 C3 . 1.426(2) ?
    C1 C2 . 1.500(3) ?
    C2 C3 . 1.532(3) ?
    C4 C6 . 1.498(3) ?
    C4 C5 . 1.512(3) ?
    C11 C16 . 1.384(3) ?
    C11 C12 . 1.396(2) ?
    C12 C13 . 1.384(3) ?
    C13 C14 . 1.386(3) ?
    C14 C15 . 1.398(3) ?
    C14 C17 . 1.502(3) ?
    C15 C16 . 1.382(3) ?
    C1 H1A . 0.9900 ?
    C1 H1B . 0.9900 ?
    C2 H2 . 1.0000 ?
    C3 H3A . 0.9900 ?
    C3 H3B . 0.9900 ?
    C5 H5A . 0.9800 ?
    C5 H5B . 0.9800 ?
    C5 H5C . 0.9800 ?
    C6 H6A . 0.9800 ?
    C6 H6B . 0.9800 ?
    C6 H6C . 0.9800 ?
    C12 H12 . 0.9500 ?
    C13 H13 . 0.9500 ?
    C15 H15 . 0.9500 ?
    C16 H16 . 0.9500 ?
    C17 H17A . 0.9800 ?
    C17 H17B . 0.9800 ?
    C17 H17C . 0.9800 ?
loop_
    _geom_angle_atom_site_label_1
    _geom_angle_atom_site_label_2
    _geom_angle_atom_site_label_3
    _geom_angle_site_symmetry_1
    _geom_angle_site_symmetry_3
    _geom_angle
    _geom_angle_publ_flag
    O2 S O1 . . 118.55(10) ?
    O2 S O3 . . 110.12(9) ?
    O1 S O3 . . 103.75(8) ?
    O2 S C11 . . 109.01(9) ?
    O1 S C11 . . 110.18(10) ?
    O3 S C11 . . 104.21(8) ?
    C1 O3 S . . 118.31(11) ?
    C2 O4 C4 . . 108.77(15) ?
    C4 O5 C3 . . 106.32(16) ?
    O3 C1 C2 . . 106.63(16) ?
    O4 C2 C1 . . 108.62(17) ?
    O4 C2 C3 . . 104.44(16) ?
    C1 C2 C3 . . 112.42(17) ?
    O5 C3 C2 . . 103.40(16) ?
    O5 C4 O4 . . 105.15(14) ?
    O5 C4 C6 . . 108.76(18) ?
    O4 C4 C6 . . 109.08(19) ?
    O5 C4 C5 . . 111.38(18) ?
    O4 C4 C5 . . 108.81(19) ?
    C6 C4 C5 . . 113.32(18) ?
    C16 C11 C12 . . 121.23(18) ?
    C16 C11 S . . 120.43(14) ?
    C12 C11 S . . 118.32(16) ?
    C13 C12 C11 . . 118.33(19) ?
    C12 C13 C14 . . 121.90(18) ?
    C13 C14 C15 . . 118.20(18) ?
    C13 C14 C17 . . 121.64(18) ?
    C15 C14 C17 . . 120.16(19) ?
    C16 C15 C14 . . 121.30(19) ?
    C15 C16 C11 . . 119.02(18) ?
    O3 C1 H1A . . 110.4 ?
    C2 C1 H1A . . 110.4 ?
    O3 C1 H1B . . 110.4 ?
    C2 C1 H1B . . 110.4 ?
    H1A C1 H1B . . 108.6 ?
    O4 C2 H2 . . 110.4 ?
    C1 C2 H2 . . 110.4 ?
    C3 C2 H2 . . 110.4 ?
    O5 C3 H3A . . 111.1 ?
    C2 C3 H3A . . 111.1 ?
    O5 C3 H3B . . 111.1 ?
    C2 C3 H3B . . 111.1 ?
    H3A C3 H3B . . 109.0 ?
    C4 C5 H5A . . 109.5 ?
    C4 C5 H5B . . 109.5 ?
    H5A C5 H5B . . 109.5 ?
    C4 C5 H5C . . 109.5 ?
    H5A C5 H5C . . 109.5 ?
    H5B C5 H5C . . 109.5 ?
    C4 C6 H6A . . 109.5 ?
    C4 C6 H6B . . 109.5 ?
    H6A C6 H6B . . 109.5 ?
    C4 C6 H6C . . 109.5 ?
    H6A C6 H6C . . 109.5 ?
    H6B C6 H6C . . 109.5 ?
    C13 C12 H12 . . 120.8 ?
    C11 C12 H12 . . 120.8 ?
    C12 C13 H13 . . 119.1 ?
    C14 C13 H13 . . 119.1 ?
    C16 C15 H15 . . 119.3 ?
    C14 C15 H15 . . 119.3 ?
    C15 C16 H16 . . 120.5 ?
    C11 C16 H16 . . 120.5 ?
    C14 C17 H17A . . 109.5 ?
    C14 C17 H17B . . 109.5 ?
    H17A C17 H17B . . 109.5 ?
    C14 C17 H17C . . 109.5 ?
    H17A C17 H17C . . 109.5 ?
    H17B C17 H17C . . 109.5 ?
loop_
    _geom_torsion_atom_site_label_1
    _geom_torsion_atom_site_label_2
    _geom_torsion_atom_site_label_3
    _geom_torsion_atom_site_label_4
    _geom_torsion_site_symmetry_1
    _geom_torsion_site_symmetry_2
    _geom_torsion_site_symmetry_3
    _geom_torsion_site_symmetry_4
    _geom_torsion
    _geom_torsion_publ_flag
    O2 S O3 C1 . . . . -42.19(16) ?
    O1 S O3 C1 . . . . -170.05(14) ?
    C11 S O3 C1 . . . . 74.60(16) ?
    S O3 C1 C2 . . . . -177.32(13) ?
    C4 O4 C2 C1 . . . . -122.29(19) ?
    C4 O4 C2 C3 . . . . -2.1(2) ?
    O3 C1 C2 O4 . . . . -64.2(2) ?
    O3 C1 C2 C3 . . . . -179.29(16) ?
    C4 O5 C3 C2 . . . . 32.7(2) ?
    O4 C2 C3 O5 . . . . -18.5(2) ?
    C1 C2 C3 O5 . . . . 99.1(2) ?
    C3 O5 C4 O4 . . . . -34.7(2) ?
    C3 O5 C4 C6 . . . . -151.42(19) ?
    C3 O5 C4 C5 . . . . 83.0(2) ?
    C2 O4 C4 O5 . . . . 22.3(2) ?
    C2 O4 C4 C6 . . . . 138.77(18) ?
    C2 O4 C4 C5 . . . . -97.16(19) ?
    O2 S C11 C16 . . . . 145.72(17) ?
    O1 S C11 C16 . . . . -82.58(19) ?
    O3 S C11 C16 . . . . 28.16(19) ?
    O2 S C11 C12 . . . . -35.86(19) ?
    O1 S C11 C12 . . . . 95.84(18) ?
    O3 S C11 C12 . . . . -153.41(16) ?
    C16 C11 C12 C13 . . . . 0.1(3) ?
    S C11 C12 C13 . . . . -178.31(16) ?
    C11 C12 C13 C14 . . . . -1.5(3) ?
    C12 C13 C14 C15 . . . . 1.6(3) ?
    C12 C13 C14 C17 . . . . -177.4(2) ?
    C13 C14 C15 C16 . . . . -0.3(3) ?
    C17 C14 C15 C16 . . . . 178.8(2) ?
    C14 C15 C16 C11 . . . . -1.0(3) ?
    C12 C11 C16 C15 . . . . 1.1(3) ?
    S C11 C16 C15 . . . . 179.51(16) ?
loop_
    _geom_hbond_atom_site_label_D
    _geom_hbond_atom_site_label_H
    _geom_hbond_atom_site_label_A
    _geom_hbond_site_symmetry_A
    _geom_hbond_distance_DH
    _geom_hbond_distance_HA
    _geom_hbond_distance_DA
    _geom_hbond_angle_DHA
    C16 H16 O1 1_545 0.95 2.60 3.212(2) 122.3
    C17 H17C O1 2_545 0.98 2.65 3.369(3) 130.8
    C17 H17B O1 4_575 0.98 2.66 3.558(3) 152.8
    C5 H5A O2 4_576 0.98 2.64 3.509(3) 148.4
data_global
_journal_date_recd_electronic     2009-04-22
_journal_date_accepted     2009-04-22
_journal_name_full     'Acta Crystallographica, Section E'
_journal_year     2009
_journal_volume     65
_journal_issue      6
_journal_page_first     o1191
_journal_page_last     o1191
_journal_paper_category     QO
_journal_coeditor_code     BT2935
_publ_contact_author_name     'Peter G. Jones'
_publ_contact_author_address
;
Institut f\"ur Anorganische und Analytische Chemie
Technische Universit\"at Braunschweig
Postfach 3329
38023 Braunschweig
Germany
;
_publ_contact_author_email     'p.jones@tu-bs.de'
_publ_contact_author_fax     '049 531 391-5387'
_publ_contact_author_phone     '049 531 391-5382'
_publ_section_title
;
2,3-<i>O</i>-Isopropylidene-1-<i>O</i>-<i>p</i>-tolylsulfonylglycerol
;
loop_
    _publ_author_name
    _publ_author_address
    'Ku\'s, Piotr'
;
Department of Chemistry
University of Silesia
9 Szkolna Street
40-006 Katowice
Poland
;
    'Rojkiewicz, Marcin'
;
Department of Chemistry
University of Silesia
9 Szkolna Street
40-006 Katowice
Poland
;
    'Zi\;eba, Grzegorz'
;
Department of Chemistry
University of Silesia
9 Szkolna Street
40-006 Katowice
Poland
;
    'Jones, Peter G.'
;
Institut f\"ur Anorganische und Analytische Chemie
Technische Universit\"at Braunschweig
Postfach 3329
38023 Braunschweig
Germany
;
