# Supplementary material for: 2,3-O-Isopropyl­idene-1-O-p-tolyl­sulfonylglycerol
Source: Acta Crystallogr Sect E Struct Rep Online. 2009 May 7;65(Pt 6):o1191. doi: 10.1107/S1600536809015037 (PMC2969609; doi:10.1107/S1600536809015037)
Supplement: Supplementary file 2 [file e-65-o1191-Isup2.hkl]

# 
# h,k,l, Fc-squared, Fo-squared, sigma(Fo-squared) and status flag 
# 
data_I
_shelx_title ' loposo in P2(1)/c' 
_shelx_refln_list_code          4 
_shelx_F_calc_maximum      233.31 
_exptl_crystal_F_000       608.00 
_reflns_d_resolution_high  0.7498 
 
loop_ 
 _symmetry_equiv_pos_as_xyz 
 'x, y, z' 
 '-x, y+1/2, -z+1/2' 
 '-x, -y, -z' 
 'x, -y-1/2, z-1/2' 
 
_cell_length_a    15.1430 
_cell_length_b     5.7297 
_cell_length_c    15.6653 
_cell_angle_alpha  90.000 
_cell_angle_beta   90.385 
_cell_angle_gamma  90.000 
 
_shelx_F_squared_multiplier     1.000 
 
loop_ 
 _refln_index_h 
 _refln_index_k 
 _refln_index_l 
 _refln_F_squared_calc 
 _refln_F_squared_meas 
 _refln_F_squared_sigma 
 _refln_observed_status 
   1   0   0      162.47      101.25     37.46 o 
   2   0   0    12187.45    10001.51    847.20 o 
   3   0   0     1499.56     1357.07    201.45 o 
   4   0   0     5823.68     5373.28    519.62 o 
   5   0   0      134.11      156.18     21.94 o 
   6   0   0       24.60       16.17      5.61 o 
   7   0   0       68.10       97.52     13.87 o 
   8   0   0     2198.16     2072.66    257.02 o 
   9   0   0      560.93      489.54     70.81 o 
  10   0   0      781.39      741.55     92.79 o 
  11   0   0      186.14      135.98     45.56 o 
  12   0   0     1869.25     1596.24    424.21 o 
  13   0   0     1166.06     1137.68    311.50 o 
  14   0   0      426.84      367.05    255.45 o 
  15   0   0      118.85      125.47     55.05 o 
  16   0   0        8.55       18.52     15.96 o 
  17   0   0      273.86      296.70     78.58 o 
  18   0   0       49.87       53.12     42.27 o 
  19   0   0        1.73       53.58     46.47 o 
   1   1   0      269.19      223.54     38.14 o 
   2   1   0    10481.24     9939.57    228.47 o 
   3   1   0    20720.77    19733.95    752.45 o 
   4   1   0    15253.54    14166.63    557.76 o 
   5   1   0      478.38      509.94     26.41 o 
   6   1   0     1284.30     1149.88     50.16 o 
   7   1   0      659.85      711.04     29.04 o 
   8   1   0        6.78        5.32      5.00 o 
   9   1   0       41.00       53.01      6.78 o 
  10   1   0      354.97      327.60     22.60 o 
  11   1   0      155.80      134.66     11.90 o 
  12   1   0        3.32        1.01      7.65 o 
  13   1   0      174.28      163.07     11.01 o 
  14   1   0      341.35      336.24     18.24 o 
  15   1   0      680.72      561.80     48.31 o 
  16   1   0       17.61       20.23     12.98 o 
  17   1   0      100.77      137.64     20.78 o 
  18   1   0       16.41       47.85     31.11 o 
  19   1   0       13.10       49.61     48.54 o 
  20   1   0      100.31      141.41     55.65 o 
   0   2   0     2191.63     2169.57     37.36 o 
   1   2   0      202.46      196.69      6.72 o 
   2   2   0       13.09       14.24      3.71 o 
   3   2   0      277.42      242.67     39.30 o 
   4   2   0      689.20      578.75     46.71 o 
   5   2   0     3368.20     3170.72    124.43 o 
   6   2   0      786.76      784.86     52.08 o 
   7   2   0     2781.71     2659.54     97.60 o 
   8   2   0     1383.07     1250.77     55.87 o 
   9   2   0        4.23        0.53      5.57 o 
  10   2   0      251.04      231.04     11.64 o 
  11   2   0      347.52      354.86     14.58 o 
  12   2   0       74.81       75.67      9.53 o 
  13   2   0        8.03        7.58      8.55 o 
  14   2   0      100.80      113.25     13.75 o 
  15   2   0        2.40       -7.53     15.70 o 
  16   2   0       13.54       22.55     25.45 o 
  17   2   0       62.01       98.86     54.12 o 
  18   2   0       22.28       51.93     47.39 o 
  19   2   0       24.88      149.97     52.97 o 
   1   3   0       89.24      101.38      5.62 o 
   2   3   0       63.60       72.21      6.60 o 
   3   3   0      414.97      433.34      9.95 o 
   4   3   0       56.86       68.00     16.70 o 
   5   3   0      575.74      561.95     20.53 o 
   6   3   0     1195.60     1092.48     56.10 o 
   7   3   0       17.15        1.88      6.73 o 
   8   3   0      582.80      580.89     27.30 o 
   9   3   0      816.68      819.54     16.19 o 
  10   3   0       22.32       23.85      9.21 o 
  11   3   0     1246.07     1209.81     63.48 o 
  12   3   0       43.10       33.15      9.98 o 
  13   3   0      291.86      260.65     18.14 o 
  14   3   0      170.81      155.68     17.59 o 
  15   3   0       67.74       38.75     17.13 o 
  16   3   0        5.53       -1.73     21.81 o 
  17   3   0        1.58       -8.11     27.36 o 
  18   3   0       90.53      150.35     40.43 o 
   0   4   0      228.34      254.91     10.94 o 
   1   4   0       11.85       15.90      6.14 o 
   2   4   0      176.19      183.63      8.64 o 
   3   4   0       46.86       53.65      7.29 o 
   4   4   0      391.67      381.50     11.17 o 
   5   4   0       29.10       47.47     11.12 o 
   6   4   0       39.18       43.08      9.36 o 
   7   4   0       68.74      110.28     10.32 o 
   8   4   0      929.39      934.83     40.47 o 
   9   4   0      176.98      163.99     11.66 o 
  10   4   0       54.16       49.98     10.72 o 
  11   4   0        7.04        2.04     11.19 o 
  12   4   0       17.96       27.31     16.04 o 
  13   4   0       96.11      126.69     18.47 o 
  14   4   0       47.51       40.97     18.05 o 
  15   4   0       88.70      109.27     49.65 o 
  16   4   0       56.65       22.36     33.36 o 
  17   4   0       31.04       23.29     29.07 o 
   1   5   0        3.17       -4.52      9.45 o 
   2   5   0       14.30       18.90      9.98 o 
   3   5   0      178.07      171.71     10.71 o 
   4   5   0      233.71      207.68     11.33 o 
   5   5   0      104.29      115.88     10.56 o 
   6   5   0      130.59      121.72     11.22 o 
   7   5   0      322.60      322.43     21.88 o 
   8   5   0        2.84        7.09     12.51 o 
   9   5   0       91.20       95.02     14.70 o 
  10   5   0       57.08       52.67     14.92 o 
  11   5   0       33.67       54.42     22.77 o 
  12   5   0        5.15       -4.74     17.47 o 
  13   5   0       10.57       11.67     36.88 o 
  14   5   0        8.83      -14.46     24.97 o 
  15   5   0       60.74       39.11     34.47 o 
   0   6   0      288.85      329.25     22.54 o 
   1   6   0       65.96      108.03     19.80 o 
   2   6   0       15.82       20.25     14.03 o 
   3   6   0       59.32       47.04     13.16 o 
   4   6   0        1.40      -12.13     12.13 o 
   5   6   0      209.74      196.93     14.50 o 
   6   6   0        0.12       -6.40     12.95 o 
   7   6   0      249.44      232.93     27.56 o 
   8   6   0        0.02      -10.85     32.36 o 
   9   6   0       46.29       54.39     38.30 o 
  10   6   0       35.44       35.70     23.34 o 
  11   6   0       75.86       94.94     47.94 o 
  12   6   0       65.99      122.52     50.46 o 
   1   7   0       18.38        1.84     15.91 o 
   2   7   0       47.76       36.39     16.78 o 
   3   7   0       53.49       59.56     17.30 o 
   4   7   0       99.20      114.12     23.53 o 
   5   7   0       15.96      -12.26     20.55 o 
   6   7   0       13.29      -13.55     24.44 o 
   7   7   0        0.22       -7.01     26.86 o 
 -20   1   1        7.77       90.88     55.11 o 
 -19   1   1        3.03       58.02     48.00 o 
 -18   1   1        1.73       40.43     27.44 o 
 -17   1   1       41.73       59.82     20.11 o 
 -16   1   1      339.54      318.14     26.64 o 
 -15   1   1       39.94       53.68     10.27 o 
 -14   1   1      365.17      325.79     26.67 o 
 -13   1   1        5.89        4.55      9.22 o 
 -12   1   1        1.24       -4.71      7.78 o 
 -11   1   1       49.96       50.20      8.46 o 
 -10   1   1      131.40      114.20      8.53 o 
  -9   1   1       92.17      115.84      9.33 o 
  -8   1   1      262.94      226.74     13.66 o 
  -7   1   1      108.47      104.51      9.70 o 
  -6   1   1        4.85        7.82      3.92 o 
  -5   1   1      144.62      160.61     10.26 o 
  -4   1   1     1469.09     1525.90     72.23 o 
  -3   1   1      438.70      437.96     18.42 o 
  -2   1   1     4734.05     4520.26    216.92 o 
  -1   1   1     2374.62     2343.83     27.45 o 
   0   1   1       73.21       79.06      3.13 o 
   1   1   1      815.73      656.21     94.23 o 
   2   1   1     1188.69     1092.08     65.58 o 
   3   1   1     4008.89     3849.29    157.29 o 
   4   1   1     3154.66     2887.36    101.62 o 
   5   1   1     1962.57     1830.28     83.03 o 
   6   1   1        3.18        7.75      4.36 o 
   7   1   1      536.25      544.39     39.04 o 
   8   1   1     1783.84     1696.09    174.11 o 
   9   1   1      771.63      755.96     84.30 o 
  10   1   1      145.80      107.38     16.93 o 
  11   1   1      457.62      424.96     48.22 o 
  12   1   1       87.07      114.54     26.96 o 
  13   1   1      497.67      411.93     56.78 o 
  14   1   1       64.73       65.50     14.03 o 
  15   1   1       93.85      117.74     14.52 o 
  16   1   1       42.25       41.61     13.56 o 
  17   1   1      120.47      120.89     16.88 o 
  18   1   1       55.79       25.68     32.10 o 
  19   1   1        2.87        4.03     29.81 o 
 -19   2   1       28.50      178.01    110.41 o 
 -18   2   1       30.86       40.13     32.10 o 
 -17   2   1        0.14       -1.47     18.55 o 
 -16   2   1       18.55        4.34     16.80 o 
 -15   2   1        3.27       -1.09     15.80 o 
 -14   2   1       13.52       22.06     13.09 o 
 -13   2   1      429.76      382.34     38.96 o 
 -12   2   1     1451.31     1382.53     69.25 o 
 -11   2   1      892.05      887.32     49.38 o 
 -10   2   1      855.64      843.04     43.95 o 
  -9   2   1       50.32       52.05      6.01 o 
  -8   2   1      595.49      658.58     29.77 o 
  -7   2   1      560.43      619.01     30.95 o 
  -6   2   1     3418.41     3611.29    116.16 o 
  -5   2   1     4361.35     4703.57    190.26 o 
  -4   2   1      642.33      678.46     28.01 o 
  -3   2   1      214.89      172.52     10.98 o 
  -2   2   1      130.11      135.85     26.67 o 
  -1   2   1     1180.03     1193.66     25.46 o 
   0   2   1     2370.55     2304.41     41.85 o 
   1   2   1     1021.33     1060.88     23.64 o 
   2   2   1      417.99      308.64     31.61 o 
   3   2   1      804.76      791.88    123.28 o 
   4   2   1      939.63      920.46     83.08 o 
   5   2   1        0.02        2.55      4.92 o 
   6   2   1      140.39       91.79     20.96 o 
   7   2   1      917.87      848.00     90.50 o 
   8   2   1     1014.02      967.24     47.29 o 
   9   2   1     1524.62     1402.36     60.18 o 
  10   2   1      166.47      154.21     12.84 o 
  11   2   1       17.36       13.92      7.56 o 
  12   2   1       41.27       36.30      8.63 o 
  13   2   1       14.02        1.99      9.24 o 
  14   2   1      894.46      756.49    100.17 o 
  15   2   1        2.25       13.57     14.26 o 
  16   2   1       91.07      106.32     19.37 o 
  17   2   1      151.25      197.13     42.46 o 
  18   2   1       94.69      213.84     32.80 o 
  19   2   1       79.60      336.40     60.69 o 
 -18   3   1        4.00       40.19     27.23 o 
 -17   3   1      118.55      128.56     21.85 o 
 -16   3   1       75.79       85.85     19.25 o 
 -15   3   1        4.35        2.15     16.44 o 
 -14   3   1      446.79      373.68     19.51 o 
 -13   3   1      105.10       87.62     14.37 o 
 -12   3   1       13.24       24.80     11.97 o 
 -11   3   1      224.35      195.74     11.40 o 
 -10   3   1       62.39       73.14      8.85 o 
  -9   3   1      707.74      671.44     25.47 o 
  -8   3   1      128.38      129.15      9.14 o 
  -7   3   1      141.25      120.86     10.28 o 
  -6   3   1      337.16      321.91     11.11 o 
  -5   3   1       55.56       45.51      6.57 o 
  -4   3   1        2.12       -3.55      6.35 o 
  -3   3   1      521.38      537.37      9.22 o 
  -1   3   1       54.08       35.58      4.47 o 
   0   3   1      574.06      577.22      8.83 o 
   1   3   1      116.41      146.00      6.12 o 
   2   3   1      297.67      306.23      8.59 o 
   3   3   1     1211.80     1195.75     37.25 o 
   4   3   1       39.30       39.18      5.85 o 
   5   3   1      374.91      325.78     41.05 o 
   6   3   1      367.98      432.80     64.06 o 
   7   3   1      181.76      153.61     16.80 o 
   8   3   1      265.96      241.00     10.40 o 
   9   3   1        2.48       11.93      8.17 o 
  10   3   1      527.20      517.73     21.37 o 
  11   3   1     1642.90     1577.45     71.23 o 
  12   3   1      282.53      258.65     19.52 o 
  13   3   1      471.90      417.05     34.65 o 
  14   3   1      153.86      150.70     21.32 o 
  15   3   1        0.15       10.51     17.78 o 
  16   3   1       96.63      143.13     23.34 o 
  17   3   1      130.29      223.96     71.96 o 
  18   3   1       15.26       74.75     39.82 o 
 -17   4   1      507.97      413.29     33.59 o 
 -16   4   1       55.37       34.65     30.83 o 
 -15   4   1       56.12       52.76     18.29 o 
 -14   4   1      120.55      107.12     20.02 o 
 -13   4   1        1.05        8.74     16.57 o 
 -12   4   1       15.77       20.64     14.53 o 
 -11   4   1      102.13      133.78     14.48 o 
 -10   4   1       56.00       54.10     14.20 o 
  -9   4   1       28.55       40.79     10.46 o 
  -8   4   1      410.73      386.21     19.73 o 
  -7   4   1     1305.67     1362.73     42.83 o 
  -6   4   1      902.64      911.78     25.47 o 
  -5   4   1     1216.76     1047.27    108.07 o 
  -4   4   1       85.09       89.30      8.21 o 
  -3   4   1      296.85      293.80     11.24 o 
  -2   4   1       92.71       76.43      7.47 o 
  -1   4   1        0.14       -0.79      6.01 o 
   0   4   1       84.28      105.03     11.73 o 
   1   4   1        5.14       10.22      5.83 o 
   2   4   1      241.39      232.88      8.07 o 
   3   4   1      197.41      217.09      9.17 o 
   4   4   1      884.72      966.25     22.72 o 
   5   4   1        0.08        1.15      7.02 o 
   6   4   1     1571.40     1523.21    109.38 o 
   7   4   1     1362.25     1308.90    162.37 o 
   8   4   1       24.22       39.32      9.28 o 
   9   4   1     1010.04      974.50     46.77 o 
  10   4   1      215.18      232.74     24.18 o 
  11   4   1      186.58      187.51     14.80 o 
  12   4   1       38.09       42.82     14.53 o 
  13   4   1       35.63       43.42     21.91 o 
  14   4   1      353.67      340.31     58.14 o 
  15   4   1       11.46       26.27     23.36 o 
  16   4   1       65.02       94.12     30.46 o 
  17   4   1       50.94       56.02     38.41 o 
 -15   5   1       19.03      -25.20     29.40 o 
 -14   5   1      198.91      211.02     36.36 o 
 -13   5   1       33.18       11.44     20.08 o 
 -12   5   1       16.19        3.67     18.79 o 
 -11   5   1      152.18      156.12     16.49 o 
 -10   5   1      204.71      196.20     19.63 o 
  -9   5   1      330.43      365.23     25.63 o 
  -8   5   1       39.38       63.88     13.57 o 
  -7   5   1      220.89      206.79     12.67 o 
  -6   5   1      414.68      404.65     16.77 o 
  -5   5   1      434.24      450.32     23.62 o 
  -4   5   1     1572.06     1581.65     21.93 o 
  -3   5   1       73.80       92.03     13.87 o 
  -2   5   1     1285.29     1230.60     17.37 o 
  -1   5   1      165.58      174.65     11.74 o 
   0   5   1      119.70      132.07     11.49 o 
   1   5   1      169.66      164.11     11.65 o 
   2   5   1       45.53       46.32     10.38 o 
   3   5   1      853.22      808.76     25.92 o 
   4   5   1       68.55       95.49     11.86 o 
   5   5   1      688.66      669.28     19.64 o 
   6   5   1      188.76      193.81     12.71 o 
   7   5   1      390.59      397.45     21.32 o 
   8   5   1      598.10      640.33     29.84 o 
   9   5   1      377.37      372.76     16.09 o 
  10   5   1      434.91      381.63     19.92 o 
  11   5   1      125.20      137.13     23.54 o 
  12   5   1       51.18       42.03     24.19 o 
  13   5   1      198.11      201.36     44.76 o 
  14   5   1       11.02       19.13     23.77 o 
  15   5   1       12.78       -7.51     28.76 o 
 -12   6   1      394.12      381.80     39.56 o 
 -11   6   1       52.14       57.31     27.52 o 
 -10   6   1       73.10       89.31     19.57 o 
  -9   6   1        1.57      -14.36     15.53 o 
  -8   6   1      121.99      157.08     18.97 o 
  -7   6   1       48.68       44.20     19.90 o 
  -6   6   1      107.48      131.68     30.15 o 
  -5   6   1      119.24      116.53     16.08 o 
  -4   6   1        8.29        4.10     12.36 o 
  -3   6   1      757.24      805.65     18.89 o 
  -2   6   1        1.65       26.76     12.82 o 
  -1   6   1     1026.45     1063.16     20.44 o 
   0   6   1      665.82      733.28     22.67 o 
   1   6   1      662.97      689.88     25.65 o 
   2   6   1      547.89      545.34     22.33 o 
   3   6   1       12.70       -6.02     12.08 o 
   4   6   1       10.01       -6.67     12.29 o 
   5   6   1      409.05      407.79     22.56 o 
   6   6   1      195.58      193.72     14.90 o 
   7   6   1      188.88      181.44     16.95 o 
   8   6   1        8.41       12.03     17.70 o 
   9   6   1      333.97      295.38     24.83 o 
  10   6   1        0.92       -5.54     19.42 o 
  11   6   1      247.95      260.80     42.41 o 
  12   6   1        8.15        6.56     34.89 o 
  -8   7   1       85.75      103.65     48.77 o 
  -7   7   1       66.79      113.53     50.85 o 
  -6   7   1      108.53       99.23     30.54 o 
  -5   7   1      116.65      106.70     21.74 o 
  -4   7   1       90.05       82.96     21.56 o 
  -3   7   1       27.93      -11.92     19.13 o 
  -2   7   1       84.82       91.18     17.31 o 
  -1   7   1       32.58       45.63     16.67 o 
   0   7   1       65.16       66.58     17.11 o 
   1   7   1      139.46      171.26     27.65 o 
   2   7   1        6.82        1.97     16.50 o 
   3   7   1      964.59     1011.11     23.57 o 
   4   7   1       49.00       68.49     16.96 o 
   5   7   1      379.32      420.67     55.34 o 
   6   7   1      117.92      129.40     27.07 o 
   7   7   1       17.35      -31.77     38.91 o 
 -20   0   2       52.52      110.30     50.30 o 
 -17   0   2        3.82        1.77     21.93 o 
 -16   0   2      371.12      427.28     27.32 o 
 -15   0   2      852.49      820.01     58.66 o 
 -14   0   2       66.99       88.54     18.67 o 
 -13   0   2     2578.39     2511.28    180.85 o 
 -12   0   2       18.47       21.74     14.56 o 
 -11   0   2     4433.70     4323.21    401.64 o 
 -10   0   2     1485.11     1354.89    129.32 o 
  -9   0   2      303.88      311.10     32.47 o 
  -8   0   2       34.39       35.44      7.33 o 
  -7   0   2      270.68      248.15     17.07 o 
  -6   0   2     1181.56     1003.13     69.76 o 
  -5   0   2       11.34        2.39      4.74 o 
  -4   0   2     2401.20     2372.17     72.49 o 
  -3   0   2    54431.27    54313.68   1500.93 o 
  -2   0   2     1700.48     1742.71     18.19 o 
  -1   0   2    12636.07    13247.40    132.37 o 
   0   0   2      215.16      222.19     28.90 o 
   1   0   2      775.68      805.45      9.29 o 
   2   0   2     4264.13     4499.41     91.53 o 
   3   0   2     6885.77     6540.89    988.02 o 
   4   0   2        5.45       12.61      6.39 o 
   5   0   2        3.62        6.34      5.31 o 
   6   0   2       65.35       57.14      7.50 o 
   7   0   2        4.52       -7.14      7.14 o 
   8   0   2      239.06      229.04     23.12 o 
   9   0   2       28.55       67.28      9.40 o 
  10   0   2      245.22      324.37     67.97 o 
  11   0   2      237.96      212.54     14.69 o 
  12   0   2      658.48      631.73     36.65 o 
  13   0   2       78.62      103.05     14.35 o 
  14   0   2      278.91      296.63     47.35 o 
  15   0   2      505.84      459.85     69.33 o 
  16   0   2      242.12      236.82     40.28 o 
  17   0   2       43.70       34.60     42.31 o 
  18   0   2       16.55       32.08     29.08 o 
  19   0   2        7.10       38.29     32.94 o 
  20   0   2      351.20      388.60     64.89 o 
 -18   1   2       55.57       45.56     32.03 o 
 -17   1   2      193.34      213.40     21.11 o 
 -16   1   2       97.96      128.33     16.22 o 
 -15   1   2      335.74      341.60     31.62 o 
 -14   1   2      122.68      105.73     20.52 o 
 -13   1   2      355.06      277.77     41.62 o 
 -12   1   2      343.02      316.82     53.86 o 
 -11   1   2      102.42       82.31     17.06 o 
 -10   1   2      822.66      763.53     59.38 o 
  -9   1   2     2044.74     1905.40    117.96 o 
  -8   1   2     1796.10     1796.30     88.60 o 
  -7   1   2     8418.72     8201.86    369.57 o 
  -6   1   2      579.07      512.93     31.18 o 
  -5   1   2      266.57      215.86     17.19 o 
  -4   1   2     1467.23     1350.32     57.63 o 
  -3   1   2      231.10      210.00     19.23 o 
  -2   1   2        4.31        1.43      1.88 o 
  -1   1   2     2871.64     2782.40    105.32 o 
   0   1   2    17913.11    12927.74   2782.33 o 
   1   1   2     5068.29     4820.61    193.94 o 
   2   1   2     3913.76     3651.78    192.74 o 
   3   1   2       52.07       43.60      4.29 o 
   4   1   2      120.26      143.75      8.13 o 
   5   1   2     1816.09     1590.18     59.05 o 
   6   1   2     1426.86     1400.78     84.92 o 
   7   1   2       15.72       16.05      5.57 o 
   8   1   2      106.91      107.37      8.00 o 
   9   1   2        0.55       -3.03      6.09 o 
  10   1   2      242.19      250.88     20.70 o 
  11   1   2        0.30        6.40      7.09 o 
  12   1   2      707.75      657.11     54.55 o 
  13   1   2       23.76       12.59      9.48 o 
  14   1   2      751.25      700.93     63.94 o 
  15   1   2       31.01       24.54     15.96 o 
  16   1   2      162.92      181.21     43.98 o 
  17   1   2      397.03      323.30     53.88 o 
  18   1   2        1.80       62.46     26.61 o 
  19   1   2      144.76      166.63     54.12 o 
 -18   2   2      367.21      389.93     25.73 o 
 -17   2   2       60.54       75.53     19.44 o 
 -16   2   2       29.27       42.92     17.60 o 
 -15   2   2      103.50      135.41     20.42 o 
 -14   2   2      115.43      141.09     15.11 o 
 -13   2   2       27.92       40.46     12.43 o 
 -12   2   2      125.13      111.81     13.71 o 
 -11   2   2      386.38      369.28     32.84 o 
 -10   2   2     1292.84     1212.47     64.56 o 
  -9   2   2      205.27      212.05     13.33 o 
  -8   2   2      812.17      769.62     40.56 o 
  -7   2   2      430.42      417.42     20.42 o 
  -6   2   2     1768.98     1782.84     64.24 o 
  -5   2   2      452.69      456.82     21.39 o 
  -4   2   2     1652.43     1641.26     56.94 o 
  -3   2   2     1710.24     1637.79     38.34 o 
  -2   2   2     1095.50     1235.86     15.81 o 
  -1   2   2      120.64      109.16     10.07 o 
   0   2   2       19.49       33.20      9.20 o 
   1   2   2      443.02      473.68     23.61 o 
   2   2   2     1251.45     1048.88     83.24 o 
   3   2   2     1613.15     1502.89    120.80 o 
   4   2   2      108.46       84.82      7.36 o 
   5   2   2        5.35        5.65      4.61 o 
   6   2   2       21.38       12.91      4.60 o 
   7   2   2     1302.03     1246.97     66.90 o 
   8   2   2     1158.42     1027.48     50.03 o 
   9   2   2      201.10      156.43     12.62 o 
  10   2   2       54.77       74.70      8.12 o 
  11   2   2      295.84      243.23     26.83 o 
  12   2   2       70.87       50.93     12.12 o 
  13   2   2      153.22      127.93     23.53 o 
  14   2   2      123.04      117.55     15.70 o 
  15   2   2       47.33       51.05     15.41 o 
  16   2   2      560.42      495.45     90.44 o 
  17   2   2       12.02       26.40     44.22 o 
  18   2   2       17.92       37.78     28.22 o 
  19   2   2       55.50      121.26     55.72 o 
 -18   3   2       32.18       52.89     43.42 o 
 -17   3   2       67.76       84.60     21.48 o 
 -16   3   2       90.77       85.62     19.26 o 
 -15   3   2      274.08      398.92     98.69 o 
 -14   3   2      479.11      472.45     30.83 o 
 -13   3   2       19.67       20.27     13.28 o 
 -12   3   2      547.82      530.23     16.75 o 
 -11   3   2        1.11        1.13     11.28 o 
 -10   3   2      355.95      288.17     17.68 o 
  -9   3   2       94.37      100.53      9.50 o 
  -8   3   2        0.02       -0.68      6.85 o 
  -7   3   2      177.23      173.21      9.64 o 
  -6   3   2      207.56      197.62      8.84 o 
  -5   3   2       20.93       19.27      7.17 o 
  -4   3   2     1018.91     1015.74     21.13 o 
  -3   3   2      509.49      474.88     66.50 o 
  -2   3   2       11.74       20.01      5.21 o 
  -1   3   2       94.15       98.33      8.39 o 
   0   3   2       35.94       40.68      4.62 o 
   1   3   2        1.61        2.58      4.53 o 
   2   3   2     2205.73     2323.60     52.47 o 
   3   3   2      160.77      122.61     24.42 o 
   4   3   2      478.80      408.78     49.57 o 
   5   3   2     1764.46     1686.80     79.04 o 
   6   3   2       44.69       52.54      9.88 o 
   7   3   2      174.32      188.65     24.38 o 
   8   3   2      683.93      588.36     63.66 o 
   9   3   2      510.12      413.08     60.34 o 
  10   3   2      317.48      259.00     60.75 o 
  11   3   2        0.00       -0.17     10.28 o 
  12   3   2      295.45      264.40     23.39 o 
  13   3   2      490.56      464.59     48.08 o 
  14   3   2       16.97       27.76     13.49 o 
  15   3   2       42.17       60.24     26.20 o 
  16   3   2       22.56       57.31     35.66 o 
  17   3   2      100.98      174.08     52.36 o 
  18   3   2       17.39       44.18     36.77 o 
 -17   4   2       13.22       -3.02     53.58 o 
 -16   4   2       55.69       50.55     27.18 o 
 -15   4   2      103.17       93.93     43.24 o 
 -14   4   2       22.05       -4.94     17.55 o 
 -13   4   2       40.48       26.77     16.06 o 
 -12   4   2       10.04       15.23     19.15 o 
 -11   4   2      119.24      129.14     14.54 o 
 -10   4   2      124.63      133.53     13.55 o 
  -9   4   2       28.40       26.02     13.79 o 
  -8   4   2       67.88       89.15     12.12 o 
  -7   4   2      672.75      589.95     28.23 o 
  -6   4   2       10.92       18.89      8.12 o 
  -5   4   2        3.64        1.89      7.98 o 
  -4   4   2        3.22       -1.86      6.94 o 
  -3   4   2        4.49       -6.20     11.04 o 
  -2   4   2        0.04       -4.88      6.23 o 
  -1   4   2        1.26        0.60      6.17 o 
   0   4   2       59.75       75.34      6.64 o 
   1   4   2       10.01       21.31      5.58 o 
   2   4   2      149.17      181.66     12.35 o 
   3   4   2       18.28       25.21      8.56 o 
   4   4   2        8.41       14.81      8.48 o 
   5   4   2      835.48      773.19     94.84 o 
   6   4   2      247.45      233.32     19.20 o 
   7   4   2      164.34      164.11     13.75 o 
   8   4   2      421.87      373.89     13.68 o 
   9   4   2      170.16      124.10     33.14 o 
  10   4   2       47.71       32.01     11.23 o 
  11   4   2      238.67      233.22     25.85 o 
  12   4   2        0.17       -1.41     13.06 o 
  13   4   2        1.13        1.47     17.61 o 
  14   4   2        5.21       -8.86     19.59 o 
  15   4   2        6.41       25.01     22.39 o 
  16   4   2      140.29      199.74     29.91 o 
  17   4   2       48.70       90.19     41.05 o 
 -15   5   2       70.70       37.43     29.24 o 
 -14   5   2       17.89       28.54     22.49 o 
 -13   5   2        0.84      -15.40     19.72 o 
 -12   5   2        0.36        1.31     16.56 o 
 -11   5   2        1.89        4.61     15.28 o 
 -10   5   2      149.37      150.63     17.92 o 
  -9   5   2       50.34       56.27     14.27 o 
  -8   5   2        1.86       20.28     13.08 o 
  -7   5   2      142.28      151.00     14.67 o 
  -6   5   2       82.64       82.52     17.24 o 
  -5   5   2      135.05      112.73     11.85 o 
  -4   5   2        0.03        2.82      8.94 o 
  -3   5   2        0.62        0.21      8.65 o 
  -2   5   2       42.71       42.84      9.05 o 
  -1   5   2        3.47       -9.45      9.45 o 
   0   5   2       23.62       15.12      9.81 o 
   1   5   2       83.12       94.48     11.03 o 
   2   5   2      113.72      123.41     11.46 o 
   3   5   2       74.06       92.53     11.69 o 
   4   5   2      115.08      124.84     10.59 o 
   5   5   2      221.97      221.61     13.73 o 
   6   5   2       27.47       25.10     11.36 o 
   7   5   2       71.70       90.51     12.58 o 
   8   5   2      128.70      134.98     12.96 o 
   9   5   2       14.17       -4.08     12.04 o 
  10   5   2        4.99       15.07     13.14 o 
  11   5   2       84.63      100.01     31.49 o 
  12   5   2        0.46        0.19     20.24 o 
  13   5   2       92.75      163.59     46.45 o 
  14   5   2       45.58       38.61     23.23 o 
  15   5   2       33.79       45.40     43.65 o 
 -12   6   2        0.00      -12.54     26.75 o 
 -11   6   2       23.75       31.34     24.87 o 
 -10   6   2        0.04      -16.77     16.77 o 
  -9   6   2        4.84      -16.01     16.01 o 
  -8   6   2       63.72       50.74     21.84 o 
  -7   6   2       20.41       19.55     17.84 o 
  -6   6   2        5.28      -22.70     22.70 o 
  -5   6   2       36.87       23.02     16.12 o 
  -4   6   2        2.92      -12.55     12.55 o 
  -3   6   2        0.75       -3.30     12.60 o 
  -2   6   2       17.52       17.65     12.76 o 
  -1   6   2       52.58       64.85     13.47 o 
   0   6   2       35.36       40.49     13.81 o 
   1   6   2        2.41       -7.02     12.40 o 
   2   6   2        2.49      -12.24     12.24 o 
   3   6   2        5.74       -8.65     12.37 o 
   4   6   2        7.39      -10.52     12.35 o 
   5   6   2        2.99      -10.81     12.47 o 
   6   6   2       10.69        7.26     13.30 o 
   7   6   2      251.21      235.65     17.74 o 
   8   6   2       29.40       12.09     15.96 o 
   9   6   2       13.63       32.96     47.81 o 
  10   6   2       93.72      110.03     40.05 o 
  11   6   2       33.92       67.99     36.67 o 
  12   6   2        2.72        3.86     29.75 o 
  -7   7   2       29.14       21.90     32.46 o 
  -6   7   2       25.88       29.44     52.79 o 
  -5   7   2       57.58       55.57     56.33 o 
  -4   7   2       34.77       13.59     19.90 o 
  -3   7   2       15.36      -18.86     18.86 o 
  -2   7   2        4.06      -18.85     18.85 o 
  -1   7   2        2.73       -7.84     15.72 o 
   0   7   2        1.57      -15.53     15.53 o 
   1   7   2        1.42      -14.77     16.27 o 
   2   7   2        1.35      210.47    133.17 o 
   3   7   2      140.37      161.02     20.45 o 
   4   7   2       70.85       81.69     17.39 o 
   5   7   2      130.30      131.64     25.02 o 
   6   7   2       13.33       -3.30     25.82 o 
   7   7   2       32.25        0.54     34.01 o 
 -19   1   3       59.19       42.35     36.54 o 
 -18   1   3      145.09      214.04     35.35 o 
 -17   1   3       14.18       12.93     29.31 o 
 -16   1   3        3.60        7.53     12.01 o 
 -15   1   3       48.21       65.60     12.33 o 
 -14   1   3       49.59       60.82     10.89 o 
 -13   1   3       71.62       82.72     11.64 o 
 -12   1   3        7.62        2.63      7.42 o 
 -11   1   3       75.51       69.16      9.79 o 
 -10   1   3       72.70       89.60     11.70 o 
  -9   1   3        0.90       -0.59      4.77 o 
  -8   1   3        6.32       13.13      4.20 o 
  -7   1   3      171.20      157.50     28.01 o 
  -6   1   3       19.45       18.43      5.79 o 
  -5   1   3     3704.63     3599.91    447.28 o 
  -4   1   3       51.20       58.10      4.85 o 
  -3   1   3     2340.00     2453.86     56.15 o 
  -2   1   3     2365.16     2344.50     60.25 o 
  -1   1   3     3165.59     3289.15     73.99 o 
   0   1   3     1383.68     1384.88    148.80 o 
   1   1   3      544.24      495.62     31.73 o 
   2   1   3     4106.82     4434.84    107.75 o 
   3   1   3     1362.93     1339.65     53.06 o 
   4   1   3      395.47      324.28     14.51 o 
   5   1   3       21.34        9.80      4.43 o 
   6   1   3      588.48      541.36     41.09 o 
   7   1   3       45.98       52.40      7.16 o 
   8   1   3      500.30      509.18     59.31 o 
   9   1   3        1.19       -1.94      5.46 o 
  10   1   3      206.48      168.09     13.22 o 
  11   1   3        6.57        7.09      7.25 o 
  12   1   3        0.84        7.62      8.81 o 
  13   1   3       24.55       18.03     10.11 o 
  14   1   3      421.84      409.20     52.20 o 
  15   1   3      102.91      123.87     20.32 o 
  16   1   3      336.60      306.59     43.81 o 
  17   1   3        0.01       14.91     15.36 o 
  18   1   3       42.08       63.19     19.61 o 
  19   1   3        8.80      -39.67     51.98 o 
 -19   2   3        0.50       20.34     30.16 o 
 -18   2   3        8.10       -1.11     27.93 o 
 -17   2   3        1.86        5.47     18.02 o 
 -16   2   3      172.38      171.28     17.33 o 
 -15   2   3       52.81       49.86     14.70 o 
 -14   2   3      222.05      204.87     17.50 o 
 -13   2   3      140.98      134.32     14.47 o 
 -12   2   3      175.55      156.86     13.63 o 
 -11   2   3       23.18       22.60      6.68 o 
 -10   2   3      161.76      136.09      9.33 o 
  -9   2   3      114.73      130.99     11.29 o 
  -8   2   3     1290.71     1313.44     57.41 o 
  -7   2   3      526.69      528.11     26.26 o 
  -6   2   3      143.04      169.27     11.43 o 
  -5   2   3        6.45       15.53      3.58 o 
  -4   2   3      914.01      917.43     34.47 o 
  -3   2   3       56.93       59.97      8.19 o 
  -2   2   3        4.14        0.27      3.25 o 
  -1   2   3     1187.17     1006.25    126.10 o 
   0   2   3      761.23      710.31     18.66 o 
   1   2   3     2718.42     2262.81    291.24 o 
   2   2   3      629.04      605.32     35.07 o 
   3   2   3     2860.56     2795.28    173.20 o 
   4   2   3      630.95      595.61     39.75 o 
   5   2   3       31.62       49.24      7.60 o 
   6   2   3      769.00      718.86     51.75 o 
   7   2   3       49.50       53.89      5.86 o 
   8   2   3       25.82       18.90      5.91 o 
   9   2   3       21.53       18.99      6.55 o 
  10   2   3        7.97       13.49      7.20 o 
  11   2   3     1933.02     1880.07    126.54 o 
  12   2   3       10.61       15.10      9.13 o 
  13   2   3      730.30      647.35     46.14 o 
  14   2   3       49.81       80.71     18.06 o 
  15   2   3       38.60       30.04     17.37 o 
  16   2   3       18.54       35.66     16.54 o 
  17   2   3       50.09       43.98     30.78 o 
  18   2   3        0.17       23.07     40.05 o 
  19   2   3      185.14      177.64     44.10 o 
 -18   3   3       39.75       77.38     30.14 o 
 -17   3   3        4.81       -4.79     26.87 o 
 -16   3   3       10.03        0.63     18.39 o 
 -15   3   3        9.83       11.88     15.79 o 
 -14   3   3      127.04      145.74     16.38 o 
 -13   3   3        0.83       -6.78     13.11 o 
 -12   3   3      263.17      259.10     15.14 o 
 -11   3   3      302.08      285.26     14.66 o 
 -10   3   3       10.19       11.47     10.85 o 
  -9   3   3       16.82       19.78      7.75 o 
  -8   3   3      175.34      178.33     10.47 o 
  -7   3   3      477.93      406.68     17.38 o 
  -6   3   3      417.27      398.74     11.96 o 
  -5   3   3       49.43       93.95      7.52 o 
  -4   3   3      192.01      163.21      8.10 o 
  -3   3   3       27.90       42.29     10.72 o 
  -2   3   3      739.85      714.67     14.07 o 
  -1   3   3      468.55      485.19     28.90 o 
   0   3   3     1740.76     1770.04     30.94 o 
   1   3   3        0.06       -3.18      4.38 o 
   2   3   3      548.41      531.41     66.46 o 
   3   3   3      237.38      262.84     17.60 o 
   4   3   3      261.44      222.47     21.49 o 
   5   3   3       96.47       73.14      7.09 o 
   6   3   3      292.44      245.67     28.91 o 
   7   3   3      627.69      549.13     51.86 o 
   8   3   3      732.86      666.69     51.66 o 
   9   3   3      734.23      702.86     48.58 o 
  10   3   3     1170.25     1143.40     62.95 o 
  11   3   3        1.31       13.78     10.91 o 
  12   3   3       58.67       86.97     13.15 o 
  13   3   3       16.57        6.52     15.09 o 
  14   3   3      208.95      147.44     40.24 o 
  15   3   3       10.58       30.24     14.39 o 
  16   3   3       67.32      127.64     27.94 o 
  17   3   3        0.70        9.74     28.19 o 
  18   3   3       45.31       64.36     37.45 o 
 -16   4   3       47.41       37.93     25.61 o 
 -15   4   3        9.44       20.40     19.31 o 
 -14   4   3       14.86       22.38     15.90 o 
 -13   4   3       41.18       29.24     15.15 o 
 -12   4   3      136.92      130.33     15.06 o 
 -11   4   3      145.10      133.23     17.17 o 
 -10   4   3       16.80       23.51     15.81 o 
  -9   4   3     1318.42     1236.87     33.78 o 
  -8   4   3      167.31      161.54     13.65 o 
  -7   4   3      378.14      413.00     36.52 o 
  -6   4   3      569.80      574.71     27.21 o 
  -5   4   3      117.75      105.87     10.21 o 
  -4   4   3     2308.02     2130.68    232.33 o 
  -3   4   3       58.96       85.40      8.97 o 
  -2   4   3      313.31      301.83     34.99 o 
  -1   4   3      111.39       93.39      8.06 o 
   0   4   3      101.47      116.66      9.54 o 
   1   4   3       21.11       40.85      5.98 o 
   2   4   3      256.61      284.25      9.40 o 
   3   4   3      665.55      602.41     27.57 o 
   4   4   3      971.32     1017.03     59.55 o 
   5   4   3      488.52      513.96     28.51 o 
   6   4   3     1372.89     1402.86     44.87 o 
   7   4   3      163.79      173.65     12.75 o 
   8   4   3      568.93      559.30     20.94 o 
   9   4   3        0.27       -4.02     11.11 o 
  10   4   3      176.80      186.42     19.38 o 
  11   4   3        0.20       -3.37     12.42 o 
  12   4   3        1.59        3.80     13.01 o 
  13   4   3      102.21       82.53     33.03 o 
  14   4   3       23.03       43.20     20.55 o 
  15   4   3        0.35      -11.11     25.86 o 
  16   4   3      138.32      203.95     62.37 o 
 -14   5   3       13.66       29.09     25.45 o 
 -13   5   3       18.75        1.27     18.23 o 
 -12   5   3      171.93      174.49     21.41 o 
 -11   5   3        9.36       -0.85     15.44 o 
 -10   5   3      148.17      149.87     15.91 o 
  -9   5   3        0.41        3.22     13.43 o 
  -8   5   3      586.53      560.71     36.96 o 
  -7   5   3     1150.20     1200.82     25.36 o 
  -6   5   3      759.05      692.93    102.77 o 
  -5   5   3     1331.07     1267.73     19.00 o 
  -4   5   3       12.58       18.56      9.17 o 
  -3   5   3      379.49      410.80     12.36 o 
  -2   5   3       24.68       24.80      8.92 o 
  -1   5   3      383.88      407.95     24.00 o 
   0   5   3      771.45      746.22     16.82 o 
   1   5   3       10.13       21.62     10.17 o 
   2   5   3     1124.87     1119.42     30.11 o 
   3   5   3       30.11       44.55     10.93 o 
   4   5   3        6.76        3.70      9.08 o 
   5   5   3      218.78      202.93     36.87 o 
   6   5   3      201.29      212.94     13.37 o 
   7   5   3      390.60      399.66     26.63 o 
   8   5   3       23.56        7.39     12.48 o 
   9   5   3       74.25       67.93     13.71 o 
  10   5   3      304.47      298.64     18.38 o 
  11   5   3        4.71       -4.42     15.22 o 
  12   5   3       39.41       29.49     23.33 o 
  13   5   3       11.63        0.50     37.76 o 
  14   5   3       28.23       56.46     23.42 o 
 -12   6   3      362.02      436.99     54.88 o 
 -11   6   3      140.65      157.50     22.71 o 
 -10   6   3       11.69      -16.93     17.17 o 
  -9   6   3      187.25      190.36     18.27 o 
  -8   6   3       99.78      136.32     20.26 o 
  -7   6   3        5.44      -17.01     17.01 o 
  -6   6   3      197.14      200.21     23.72 o 
  -5   6   3      173.14      161.92     28.36 o 
  -4   6   3     1464.42     1392.68     26.80 o 
  -3   6   3       39.94       67.90     13.50 o 
  -2   6   3     1598.54     1600.46     41.36 o 
  -1   6   3      579.80      616.26     22.87 o 
   0   6   3      102.55      118.86     14.09 o 
   1   6   3        6.14       -0.38     12.46 o 
   2   6   3      166.88      159.47     13.97 o 
   3   6   3      287.17      290.22     15.06 o 
   4   6   3      266.12      268.09     14.92 o 
   5   6   3      148.39      134.19     14.28 o 
   6   6   3      191.29      157.89     23.66 o 
   7   6   3       91.94       99.50     17.18 o 
   8   6   3      150.48      161.20     17.77 o 
   9   6   3        0.87      -17.38     41.93 o 
  10   6   3      129.64      105.77     26.37 o 
  11   6   3       24.38       35.14     23.69 o 
  12   6   3       48.92       72.79     31.65 o 
  -7   7   3       93.36      224.34     47.62 o 
  -6   7   3       76.50      133.83     33.26 o 
  -5   7   3      230.87      229.37     34.70 o 
  -4   7   3       70.51       56.69     20.83 o 
  -3   7   3       63.01       64.09     20.73 o 
  -2   7   3       42.51       46.23     21.76 o 
  -1   7   3      179.89      180.19     20.80 o 
   0   7   3      622.23      615.10     24.47 o 
   1   7   3        6.31       18.72     16.41 o 
   2   7   3      869.66      910.56     22.58 o 
   3   7   3       88.89      107.04     21.68 o 
   4   7   3       13.14      -16.02     16.02 o 
   5   7   3       99.61       83.93     17.87 o 
   6   7   3       15.14        0.73     19.31 o 
   7   7   3       48.63        2.98     35.31 o 
 -19   0   4       15.05       23.31     34.63 o 
 -18   0   4       13.32       -9.47     25.35 o 
 -17   0   4      128.56      206.33     37.38 o 
 -16   0   4      760.26      769.58     30.21 o 
 -15   0   4      611.53      672.21     27.40 o 
 -14   0   4     1499.02     1686.10     51.44 o 
 -13   0   4      455.07      419.39     61.64 o 
 -12   0   4      612.55      567.22     61.37 o 
 -11   0   4     1120.01     1123.06    117.20 o 
 -10   0   4        0.40       -1.47      7.96 o 
  -9   0   4     2007.08     1825.42    121.29 o 
  -8   0   4       33.57       69.44     13.27 o 
  -7   0   4     1118.23     1160.82     47.17 o 
  -6   0   4     1265.51     1193.58     37.32 o 
  -5   0   4        2.04        7.76      4.73 o 
  -4   0   4       37.06       75.37     17.32 o 
  -3   0   4     3411.61     3275.69     61.09 o 
  -2   0   4     2443.42     2343.69     20.84 o 
  -1   0   4        8.23        8.62      3.94 o 
   0   0   4     7124.85     7403.60     61.31 o 
   1   0   4      795.31      874.84      9.85 o 
   2   0   4     1407.03     1601.20     23.27 o 
   3   0   4     2614.05     2828.22     89.93 o 
   4   0   4      325.93      406.51     17.96 o 
   5   0   4     2167.48     1926.00    190.36 o 
   6   0   4     1228.48     1443.50    169.96 o 
   7   0   4      411.59      504.26     48.65 o 
   8   0   4      152.15      146.60     19.72 o 
   9   0   4       62.35       51.43     11.91 o 
  10   0   4     1023.35     1039.00     67.43 o 
  11   0   4       23.68       28.87     10.85 o 
  12   0   4      534.94      512.11     76.13 o 
  13   0   4      493.17      492.39     89.85 o 
  14   0   4        3.35      214.55    142.74 o 
  15   0   4      151.64      123.99     22.32 o 
  16   0   4        0.32        0.32     20.77 o 
  17   0   4      532.67      551.65     56.30 o 
  18   0   4      151.48      155.70     27.25 o 
 -19   1   4       27.59       49.87     30.20 o 
 -18   1   4      444.75      457.06     32.59 o 
 -17   1   4        6.59       10.35     20.22 o 
 -16   1   4       13.07       17.21     14.72 o 
 -15   1   4      131.51      159.35     16.15 o 
 -14   1   4      170.17      156.51     13.58 o 
 -13   1   4     1157.47     1161.73     48.57 o 
 -12   1   4      226.47      228.96     13.96 o 
 -11   1   4      710.51      726.43     39.23 o 
 -10   1   4     2286.92     2242.05    112.77 o 
  -9   1   4      342.32      327.98     26.22 o 
  -8   1   4      123.74      133.84     11.74 o 
  -7   1   4       74.14       72.43      9.47 o 
  -6   1   4      249.58      250.00     20.53 o 
  -5   1   4      186.43      158.81      8.41 o 
  -4   1   4      880.63      722.87    115.43 o 
  -3   1   4        1.61       11.70      4.17 o 
  -2   1   4      332.06      375.07     15.74 o 
  -1   1   4     4888.45     4875.60    102.12 o 
   0   1   4       99.58      110.35      5.58 o 
   1   1   4     5216.41     5225.72    130.28 o 
   2   1   4     3225.67     3180.23     76.55 o 
   3   1   4     1553.90     1546.49     59.74 o 
   4   1   4      334.07      276.73     27.19 o 
   5   1   4      912.10      830.47     93.02 o 
   6   1   4        1.89        8.79      5.22 o 
   7   1   4     1081.81      973.51    106.46 o 
   8   1   4     1181.40     1113.33    106.25 o 
   9   1   4       25.61       75.56     27.69 o 
  10   1   4       44.16       42.61      7.99 o 
  11   1   4      107.11       96.99     10.19 o 
  12   1   4       37.94       48.51      9.81 o 
  13   1   4     1024.48      961.50     72.19 o 
  14   1   4      383.77      371.30     29.21 o 
  15   1   4        9.78       28.10     13.53 o 
  16   1   4      774.01      752.19     70.15 o 
  17   1   4      281.31      253.85     20.52 o 
  18   1   4       48.44       48.26     19.62 o 
  19   1   4       96.23      130.50     23.69 o 
 -19   2   4      125.15      242.38     51.21 o 
 -18   2   4      142.73      202.98     32.15 o 
 -17   2   4        1.82       33.39     22.37 o 
 -16   2   4      253.16      245.19     51.75 o 
 -15   2   4      121.49      107.55     35.78 o 
 -14   2   4        8.95       14.82     12.23 o 
 -13   2   4      117.43      118.71     17.71 o 
 -12   2   4       32.32       51.01     11.82 o 
 -11   2   4        8.00       10.61      8.52 o 
 -10   2   4       49.77       55.82      8.09 o 
  -9   2   4      120.81      113.51     10.28 o 
  -8   2   4      269.78      263.12     21.92 o 
  -7   2   4     2884.05     2874.96     86.46 o 
  -6   2   4      229.60      237.15      7.99 o 
  -5   2   4       26.72       20.38      3.82 o 
  -4   2   4     2472.20     2490.01     55.30 o 
  -3   2   4      243.45      226.27     12.70 o 
  -2   2   4      243.11      225.88     12.20 o 
  -1   2   4       20.26       16.55      3.95 o 
   0   2   4      754.58      778.44    144.27 o 
   1   2   4      106.12       86.13      5.89 o 
   2   2   4      438.38      458.23     23.91 o 
   3   2   4       22.07        9.99      4.39 o 
   4   2   4      444.46      495.42     36.31 o 
   5   2   4     7673.27     7383.49    327.44 o 
   6   2   4       66.62       60.84      8.48 o 
   7   2   4     1054.93      986.72     71.94 o 
   8   2   4        8.17        4.59      6.69 o 
   9   2   4       12.83       76.34     43.12 o 
  10   2   4     1339.16     1277.70     66.00 o 
  11   2   4        7.40        1.95      8.96 o 
  12   2   4      225.55      226.93     18.58 o 
  13   2   4     1616.70     1471.77     98.35 o 
  14   2   4        0.03       11.77     14.77 o 
  15   2   4      154.52      143.59     20.71 o 
  16   2   4        0.38        8.16     17.77 o 
  17   2   4       58.73       66.38     20.84 o 
  18   2   4        0.04       -0.90     29.60 o 
  19   2   4       75.88      156.47     42.88 o 
 -18   3   4      163.74      251.02     58.86 o 
 -17   3   4      169.79      149.48     32.00 o 
 -16   3   4       22.72       29.98     16.43 o 
 -15   3   4      167.10      192.18     24.05 o 
 -14   3   4       56.24       60.03     14.77 o 
 -13   3   4       92.04       69.11     13.96 o 
 -12   3   4        2.66       -6.82     11.96 o 
 -11   3   4      107.90      116.99     13.15 o 
 -10   3   4       70.68       90.76     11.95 o 
  -9   3   4       14.03        1.08      9.93 o 
  -8   3   4       19.51       33.55     10.82 o 
  -7   3   4      121.12      113.95      8.20 o 
  -6   3   4      383.46      388.29     20.25 o 
  -5   3   4      628.39      744.54     35.46 o 
  -4   3   4        1.56       -2.37      5.37 o 
  -3   3   4      799.35      802.27     28.34 o 
  -2   3   4      802.23      749.38    100.94 o 
  -1   3   4      402.26      374.09     24.46 o 
   0   3   4       82.90       76.30      6.33 o 
   1   3   4        2.71        4.97      4.39 o 
   2   3   4      394.82      361.38     16.35 o 
   3   3   4      154.99      149.49     12.69 o 
   4   3   4       48.97       65.61      8.40 o 
   5   3   4      156.48      157.53     17.78 o 
   6   3   4      456.63      388.77     34.17 o 
   7   3   4     1991.80     1806.26    135.65 o 
   8   3   4     1160.36     1060.76     68.40 o 
   9   3   4     4637.83     4627.57    245.93 o 
  10   3   4      413.56      379.69     37.81 o 
  11   3   4      701.28      635.60     31.24 o 
  12   3   4       87.38      108.90     13.33 o 
  13   3   4       20.50       17.60     13.23 o 
  14   3   4       32.03       32.37     14.08 o 
  15   3   4        0.04        4.43     17.04 o 
  16   3   4        8.44        6.71     22.32 o 
  17   3   4        1.43       16.54     28.74 o 
  18   3   4        7.41       13.30     37.99 o 
 -16   4   4        6.71        9.19     19.04 o 
 -15   4   4        2.48      -14.64     17.34 o 
 -14   4   4       24.46       27.92     16.36 o 
 -13   4   4       77.54      105.02     23.36 o 
 -12   4   4       15.44       24.41     13.80 o 
 -11   4   4       16.46       23.63     12.82 o 
 -10   4   4      225.64      185.33     13.94 o 
  -9   4   4      104.45       96.81     12.38 o 
  -8   4   4      316.20      309.65     14.02 o 
  -7   4   4        0.62       -6.87     10.19 o 
  -6   4   4       87.43      120.28     12.28 o 
  -5   4   4        0.08        7.78      7.56 o 
  -4   4   4      333.96      297.13     29.55 o 
  -3   4   4      191.91      183.09     10.66 o 
  -2   4   4       93.83      103.48      9.57 o 
  -1   4   4        1.49       -3.85      7.40 o 
   0   4   4        1.15       -4.34      5.59 o 
   1   4   4        1.70       -1.69      5.71 o 
   2   4   4       64.34       74.07      9.80 o 
   3   4   4       71.07       80.43      7.31 o 
   4   4   4      225.09      279.36     38.66 o 
   5   4   4     1753.40     1736.26     85.63 o 
   6   4   4     1604.00     1583.33     54.82 o 
   7   4   4      136.13      151.23     15.06 o 
   8   4   4      507.21      472.73     28.29 o 
   9   4   4        1.09       -1.96     11.43 o 
  10   4   4       85.62      119.33     14.38 o 
  11   4   4       27.95       13.29     12.81 o 
  12   4   4       55.13       55.70     14.40 o 
  13   4   4      156.73      148.99     17.19 o 
  14   4   4        3.28       44.24     16.03 o 
  15   4   4       12.88       39.60     28.76 o 
  16   4   4       45.16       69.19     30.42 o 
 -14   5   4       14.98       21.92     21.99 o 
 -13   5   4        0.27      -11.36     17.95 o 
 -12   5   4        0.17       -4.83     16.34 o 
 -11   5   4       29.64       46.06     16.70 o 
 -10   5   4      175.24      162.42     16.17 o 
  -9   5   4        1.53      -13.79     13.79 o 
  -8   5   4       63.48       64.99     18.19 o 
  -7   5   4       31.58       30.09     12.86 o 
  -6   5   4      197.71      162.60     14.36 o 
  -5   5   4        4.11        5.28     11.98 o 
  -4   5   4        2.82        9.59     10.41 o 
  -3   5   4      271.02      260.78     11.44 o 
  -2   5   4       47.18       64.01      9.26 o 
  -1   5   4      358.11      352.36     13.13 o 
   0   5   4      216.29      233.64     20.76 o 
   1   5   4      312.42      294.68     13.30 o 
   2   5   4      686.34      699.34     18.18 o 
   3   5   4      198.36      189.40     12.18 o 
   4   5   4      585.13      493.25     83.48 o 
   5   5   4      105.92      194.88     42.63 o 
   6   5   4       19.91        6.65     10.44 o 
   7   5   4        2.53       -8.80     10.57 o 
   8   5   4       22.03       35.97     13.11 o 
   9   5   4       17.13       41.94     14.03 o 
  10   5   4       73.66      102.47     15.18 o 
  11   5   4        1.12        2.28     19.88 o 
  12   5   4        1.74       10.58     15.81 o 
  13   5   4       15.35      -10.65     21.45 o 
  14   5   4        0.43      -20.71     21.60 o 
 -11   6   4       19.34        4.10     21.50 o 
 -10   6   4       18.64       13.90     17.99 o 
  -9   6   4        0.20      -18.28     18.28 o 
  -8   6   4        0.12       -3.76     15.77 o 
  -7   6   4       11.92        4.48     17.47 o 
  -6   6   4      168.95      206.28     27.13 o 
  -5   6   4       29.09       37.09     18.65 o 
  -4   6   4       93.87      103.96     17.47 o 
  -3   6   4      107.82      123.18     17.03 o 
  -2   6   4        0.30       -8.95     14.28 o 
  -1   6   4        6.97        1.87     12.49 o 
   0   6   4        0.76      -12.06     12.06 o 
   1   6   4      174.95      134.99     13.73 o 
   2   6   4       47.89       44.06     14.45 o 
   3   6   4        7.71       -3.35     12.77 o 
   4   6   4      102.09      131.33     17.03 o 
   5   6   4       28.05      168.66     92.30 o 
   6   6   4       15.02       16.51     15.91 o 
   7   6   4      127.77      163.86     18.04 o 
   8   6   4        0.97      -21.38     21.38 o 
   9   6   4        1.53      -22.87     22.87 o 
  10   6   4       41.40       34.64     19.25 o 
  11   6   4       20.56       10.54     25.94 o 
  -7   7   4       13.15       28.28     48.31 o 
  -6   7   4       23.33        0.27     21.30 o 
  -5   7   4        6.78       15.81     20.76 o 
  -4   7   4        0.90      -22.92     22.92 o 
  -3   7   4        1.98      -18.69     18.69 o 
  -2   7   4       57.91       35.79     19.76 o 
  -1   7   4       25.56       -8.28     19.23 o 
   0   7   4       72.69       51.99     19.85 o 
   1   7   4        4.84        4.01     15.52 o 
   2   7   4      178.80      161.43     17.16 o 
   3   7   4        3.95      -15.91     15.91 o 
   4   7   4       64.94       38.49     17.56 o 
   5   7   4        2.66      -19.00     19.00 o 
   6   7   4       14.73       -5.89     24.32 o 
   7   7   4      204.99      197.46     35.28 o 
 -19   1   5        4.49        9.61     29.09 o 
 -18   1   5       53.38       88.92     23.82 o 
 -17   1   5       20.37       30.25     21.19 o 
 -16   1   5        0.19       -8.50     21.13 o 
 -15   1   5       15.81       17.01     13.78 o 
 -14   1   5        0.02       -3.03     10.42 o 
 -13   1   5       20.31        6.89      9.68 o 
 -12   1   5        8.16       -0.04      9.08 o 
 -11   1   5      158.04      191.43     27.54 o 
 -10   1   5      440.12      417.89     37.39 o 
  -9   1   5       43.75       51.20      5.85 o 
  -8   1   5      198.12      233.64     23.67 o 
  -7   1   5      401.46      415.08      9.92 o 
  -6   1   5      279.48      327.40      8.16 o 
  -5   1   5     1259.56     1284.62     14.79 o 
  -4   1   5      152.68      157.27      6.84 o 
  -3   1   5     2449.59     2179.55    315.26 o 
  -2   1   5      213.74      232.08      8.45 o 
  -1   1   5      594.41      580.60     36.17 o 
   0   1   5      758.31      746.30     20.57 o 
   1   1   5     8311.31     9019.00    207.15 o 
   2   1   5     1498.45     1641.60     59.68 o 
   3   1   5     7554.76     8180.99    235.74 o 
   4   1   5     5989.88     6618.48    124.76 o 
   5   1   5      108.29       96.79      7.62 o 
   6   1   5       78.83       79.56      7.37 o 
   7   1   5      629.65      648.80     19.92 o 
   8   1   5      503.31      508.60     17.57 o 
   9   1   5       66.87       78.46      7.94 o 
  10   1   5      179.42      183.42     12.25 o 
  11   1   5        2.53        1.69      8.64 o 
  12   1   5       28.28       39.79     11.30 o 
  13   1   5      903.28      821.69     57.34 o 
  14   1   5       84.30      105.77     14.12 o 
  15   1   5      247.62      217.10     17.99 o 
  16   1   5        7.82       13.37     15.27 o 
  17   1   5       74.65       62.33     17.39 o 
  18   1   5        0.11      -16.43     20.16 o 
  19   1   5       31.37       28.42     30.73 o 
 -18   2   5        7.64       51.78     31.80 o 
 -17   2   5        0.98       22.11     22.55 o 
 -16   2   5       19.47       35.24     24.63 o 
 -15   2   5       49.98       62.78     15.10 o 
 -14   2   5      113.67      103.16     14.44 o 
 -13   2   5       36.74       34.21     11.69 o 
 -12   2   5      521.01      400.65     85.82 o 
 -11   2   5       27.71       16.77      9.60 o 
 -10   2   5        5.35        0.21      7.58 o 
  -9   2   5      428.13      409.97     19.44 o 
  -8   2   5       26.23       36.35      6.65 o 
  -7   2   5      506.41      544.29     28.68 o 
  -6   2   5      197.92      205.75      9.46 o 
  -5   2   5      663.83      698.27     17.54 o 
  -4   2   5       20.09       12.84      4.82 o 
  -3   2   5     1121.93     1143.82     30.92 o 
  -2   2   5     3338.57     3527.38    129.03 o 
  -1   2   5      411.43      440.51     28.96 o 
   0   2   5     6673.65     6549.61    243.72 o 
   1   2   5        9.18       10.53      4.32 o 
   2   2   5      946.47      914.50     43.47 o 
   3   2   5     1655.62     1683.26     67.69 o 
   4   2   5      343.81      330.08     12.79 o 
   5   2   5     1945.52     1890.88     91.80 o 
   6   2   5      142.00      183.29     23.79 o 
   7   2   5      288.15      285.71     19.91 o 
   8   2   5      920.91      988.98     55.26 o 
   9   2   5        0.64        0.76      9.09 o 
  10   2   5      491.69      436.57     16.51 o 
  11   2   5        0.56        8.01      9.08 o 
  12   2   5       37.88       20.10     10.12 o 
  13   2   5       83.72       73.96     12.93 o 
  14   2   5       60.17       60.57     17.70 o 
  15   2   5       12.29        8.65     17.50 o 
  16   2   5      650.92      582.05     79.72 o 
  17   2   5      129.14      138.23     22.64 o 
  18   2   5      115.41      146.73     24.58 o 
 -17   3   5       24.96       31.87     30.19 o 
 -16   3   5       70.67       69.54     15.66 o 
 -15   3   5      150.44      151.30     17.41 o 
 -14   3   5       11.68       -2.86     14.39 o 
 -13   3   5       17.76       -4.62     13.32 o 
 -12   3   5       41.78       28.30     12.81 o 
 -11   3   5      223.73      190.30     16.18 o 
 -10   3   5      110.63      109.53     12.35 o 
  -9   3   5      709.83      676.77     25.10 o 
  -8   3   5       17.80       18.14      9.59 o 
  -7   3   5        5.65        0.97      8.60 o 
  -6   3   5       82.80       93.87      9.68 o 
  -5   3   5      710.75      720.56     18.54 o 
  -4   3   5     1679.76     1662.11     58.80 o 
  -3   3   5     1079.90     1035.32     60.20 o 
  -2   3   5      165.04      135.79      6.47 o 
  -1   3   5      690.29      603.23     41.87 o 
   0   3   5      674.13      664.72     22.29 o 
   1   3   5      833.96      865.50     36.14 o 
   2   3   5       11.37       17.41      5.03 o 
   3   3   5      601.07      603.85     26.78 o 
   4   3   5      108.80      102.88      7.19 o 
   5   3   5       97.12      100.94      7.87 o 
   6   3   5      754.95      688.47     47.49 o 
   7   3   5      313.51      253.22     23.91 o 
   8   3   5      863.62      833.64     54.99 o 
   9   3   5       25.43       36.32     11.16 o 
  10   3   5      359.49      337.82     16.53 o 
  11   3   5       67.13       88.40     12.74 o 
  12   3   5       19.25       16.60     12.72 o 
  13   3   5      196.82      178.99     21.91 o 
  14   3   5       10.30      -21.28     26.10 o 
  15   3   5       32.04       38.86     18.43 o 
  16   3   5       78.24       84.86     20.54 o 
  17   3   5       11.07       14.81     22.13 o 
 -16   4   5        7.05       57.56     44.49 o 
 -15   4   5      174.79      193.45     18.86 o 
 -14   4   5       55.66       48.06     16.53 o 
 -13   4   5       72.98       78.92     15.98 o 
 -12   4   5       49.77       49.38     14.27 o 
 -11   4   5       17.18        5.37     13.03 o 
 -10   4   5       41.98       35.13     12.68 o 
  -9   4   5       61.66       73.01     12.47 o 
  -8   4   5      114.47      141.99     18.58 o 
  -7   4   5     2504.77     2676.04     27.40 o 
  -6   4   5      437.99      478.96     28.20 o 
  -5   4   5     1585.78     1596.26     38.35 o 
  -4   4   5       60.69       58.56      8.07 o 
  -3   4   5       10.13       15.37      6.95 o 
  -2   4   5      502.85      540.48     11.54 o 
  -1   4   5      141.89      184.02     32.73 o 
   0   4   5       18.14       14.47      6.06 o 
   1   4   5      682.78      663.45     17.12 o 
   2   4   5       82.24       89.65      7.92 o 
   3   4   5      732.72      676.92     38.19 o 
   4   4   5       50.10       73.32     13.49 o 
   5   4   5       37.81       53.10      9.96 o 
   6   4   5      379.93      399.61     23.50 o 
   7   4   5       56.95       79.98     11.53 o 
   8   4   5      448.97      404.24     21.24 o 
   9   4   5       33.10       42.21     12.33 o 
  10   4   5      435.97      438.35     20.92 o 
  11   4   5       94.71      127.96     14.59 o 
  12   4   5      857.23      799.36     46.14 o 
  13   4   5       85.32      115.72     16.65 o 
  14   4   5      274.46      256.57     36.44 o 
  15   4   5       92.94       85.76     21.30 o 
  16   4   5       45.18       62.75     37.53 o 
 -14   5   5       13.05       14.28     30.02 o 
 -13   5   5      219.52      251.04     25.64 o 
 -12   5   5      118.87      114.97     19.13 o 
 -11   5   5      468.67      412.28     27.88 o 
 -10   5   5       12.56       18.26     17.40 o 
  -9   5   5      359.86      334.44     16.76 o 
  -8   5   5      244.64      236.56     15.63 o 
  -7   5   5        7.42       16.33     19.37 o 
  -6   5   5      162.13      166.20     14.41 o 
  -5   5   5       31.60       35.15     11.30 o 
  -4   5   5     1286.23     1353.80     48.64 o 
  -3   5   5      402.15      439.17     14.52 o 
  -2   5   5      271.32      291.46     11.43 o 
  -1   5   5     1099.38     1097.94     15.64 o 
   0   5   5       48.84       64.65     11.16 o 
   1   5   5        8.04        1.26     11.56 o 
   2   5   5       73.28       90.61     11.69 o 
   3   5   5      144.60      134.85     16.74 o 
   4   5   5       53.11       67.67     14.31 o 
   5   5   5      100.46      107.28     11.28 o 
   6   5   5       57.15       71.01     11.32 o 
   7   5   5       21.72       18.86     12.67 o 
   8   5   5      663.63      664.21     29.16 o 
   9   5   5      279.48      305.98     28.75 o 
  10   5   5      350.84      376.64     40.80 o 
  11   5   5       86.38      117.32     16.74 o 
  12   5   5       62.71       92.21     22.71 o 
  13   5   5       25.21       12.55     18.42 o 
  14   5   5        5.54      -16.86     27.04 o 
 -11   6   5      120.53      142.37     45.73 o 
 -10   6   5      112.32      135.32     28.08 o 
  -9   6   5       71.59       70.33     18.00 o 
  -8   6   5      205.25      173.04     17.59 o 
  -7   6   5      461.00      440.60     29.18 o 
  -6   6   5        2.68        1.84     21.24 o 
  -5   6   5      652.11      628.33     39.62 o 
  -4   6   5      402.59      411.27     22.93 o 
  -3   6   5       39.20       36.69     15.74 o 
  -2   6   5        0.73       -1.90     15.55 o 
  -1   6   5       24.84       11.02     15.10 o 
   0   6   5       11.34       12.15     12.63 o 
   1   6   5       11.01        0.60     12.72 o 
   2   6   5      266.65      256.24     15.11 o 
   3   6   5       38.23       37.59     13.32 o 
   4   6   5        0.04      -12.62     12.62 o 
   5   6   5      117.55      133.89     20.86 o 
   6   6   5       44.38       46.66     16.65 o 
   7   6   5      163.74      151.85     23.83 o 
   8   6   5       31.65       26.23     23.82 o 
   9   6   5      140.97      132.95     20.36 o 
  10   6   5        5.12       11.56     19.58 o 
  11   6   5       52.43       16.87     21.14 o 
  -6   7   5       27.13       49.05     31.18 o 
  -5   7   5       67.59       83.52     29.43 o 
  -4   7   5        9.02      -23.26     23.26 o 
  -3   7   5       10.64        1.91     39.71 o 
  -2   7   5       39.22       31.11     19.96 o 
  -1   7   5      224.61      228.05     21.07 o 
   0   7   5       10.62        3.91     19.03 o 
   1   7   5       82.99       82.29     20.41 o 
   2   7   5       11.75      -16.12     16.12 o 
   3   7   5       14.17       -4.64     18.41 o 
   4   7   5      258.92      232.12     20.70 o 
   5   7   5       79.47       91.73     20.35 o 
   6   7   5       41.30       39.05     22.90 o 
 -19   0   6        6.71       15.23     29.02 o 
 -18   0   6      169.25      189.24     33.78 o 
 -17   0   6        3.65       21.73     23.61 o 
 -16   0   6       30.88      360.25    237.30 o 
 -15   0   6       88.44      126.62     22.19 o 
 -14   0   6       92.16      106.25     20.01 o 
 -13   0   6     1178.04     1211.04     29.54 o 
 -12   0   6      580.99      603.79     24.18 o 
 -11   0   6      352.34      333.53     49.72 o 
 -10   0   6      925.88      946.55     63.05 o 
  -9   0   6      521.71      483.45     34.22 o 
  -8   0   6      752.42      682.19     33.21 o 
  -7   0   6      352.24      403.05     21.26 o 
  -6   0   6      620.23      595.63     17.97 o 
  -5   0   6     1806.01     1836.39     28.99 o 
  -4   0   6        6.65       -1.65      4.27 o 
  -3   0   6       46.30       44.67      6.62 o 
  -2   0   6      237.50      233.89     17.04 o 
  -1   0   6        3.05       25.95      5.61 o 
   0   0   6      217.86      220.47      8.14 o 
   1   0   6     3116.79     3317.87     52.39 o 
   2   0   6     1282.79     1248.53     16.25 o 
   3   0   6       54.02      116.28     23.92 o 
   4   0   6      582.33      563.38     32.33 o 
   5   0   6       93.34       86.79     10.27 o 
   6   0   6      572.08      598.56     27.02 o 
   7   0   6     4153.44     4346.20    287.40 o 
   8   0   6      249.25      316.50     40.93 o 
   9   0   6      224.15      240.48     23.20 o 
  10   0   6      368.15      437.50     67.00 o 
  11   0   6     1779.64     1804.97    234.54 o 
  12   0   6      899.46      850.74     97.11 o 
  13   0   6        1.26        0.65     16.52 o 
  14   0   6      382.70      354.37     25.05 o 
  15   0   6       20.33       25.67     20.72 o 
  16   0   6      216.49      234.23     27.69 o 
  17   0   6      225.35      206.58     28.79 o 
  18   0   6       53.15       58.17     27.51 o 
  19   0   6       55.27       16.79     32.98 o 
 -19   1   6       29.46       58.56     26.02 o 
 -18   1   6       11.60       13.28     27.29 o 
 -17   1   6        1.69       20.78     21.40 o 
 -16   1   6      408.73      457.81     24.09 o 
 -15   1   6       59.66       70.28     14.67 o 
 -14   1   6      101.85      130.38     14.42 o 
 -13   1   6       16.48        9.72      9.91 o 
 -12   1   6      287.33      287.94     12.98 o 
 -11   1   6      524.43      518.34     15.87 o 
 -10   1   6      913.00      883.25     21.96 o 
  -9   1   6     1140.37     1155.40     15.41 o 
  -8   1   6      613.99      603.56     13.65 o 
  -7   1   6     1583.14     1719.60     24.92 o 
  -6   1   6        1.42       -0.79      4.80 o 
  -5   1   6       47.41       42.00      5.31 o 
  -4   1   6       60.53       58.06      8.05 o 
  -3   1   6      117.25      112.36      8.40 o 
  -2   1   6     3202.21     3335.50     37.68 o 
  -1   1   6       36.52       37.61      4.86 o 
   0   1   6       52.18       86.21      5.86 o 
   1   1   6     1309.63     1236.56    127.22 o 
   2   1   6      568.29      655.01     15.67 o 
   3   1   6     1159.49     1176.07     32.06 o 
   4   1   6      454.80      492.77     15.88 o 
   5   1   6     2841.19     3041.11     48.68 o 
   6   1   6      463.04      444.15      9.47 o 
   7   1   6        7.07       12.08      5.97 o 
   8   1   6      155.50      178.31     10.98 o 
   9   1   6     1159.93     1151.23     47.04 o 
  10   1   6     1505.95     1488.73     89.63 o 
  11   1   6       47.92       39.11     10.87 o 
  12   1   6       70.08       89.94     12.54 o 
  13   1   6      338.06      330.99     26.03 o 
  14   1   6      420.54      404.15     18.21 o 
  15   1   6      192.41      184.16     17.83 o 
  16   1   6       15.66       14.34     15.95 o 
  17   1   6       62.05       48.43     17.38 o 
  18   1   6       26.60       43.27     19.25 o 
  19   1   6       40.69       46.91     28.11 o 
 -18   2   6       91.91      185.76     28.54 o 
 -17   2   6       22.18       44.67     22.81 o 
 -16   2   6       20.05       26.73     20.79 o 
 -15   2   6        0.47        3.47     18.84 o 
 -14   2   6       23.43        4.81     14.14 o 
 -13   2   6      224.11      214.58     17.92 o 
 -12   2   6        1.41       -5.91     10.99 o 
 -11   2   6      164.88      149.24     13.12 o 
 -10   2   6      620.75      609.57     33.17 o 
  -9   2   6        2.50       -6.36      6.36 o 
  -8   2   6     1214.54     1059.70    152.42 o 
  -7   2   6        5.67        7.09      5.75 o 
  -6   2   6     1191.99     1145.92     26.18 o 
  -5   2   6     1680.49     1708.77     41.62 o 
  -4   2   6      738.27      726.15     25.28 o 
  -3   2   6      119.95      163.00      7.60 o 
  -2   2   6     1533.86     1456.81     33.70 o 
  -1   2   6     1477.08     1521.41     56.86 o 
   0   2   6     2266.75     2413.70     58.18 o 
   1   2   6      553.44      540.00     22.37 o 
   2   2   6     5742.52     6274.23    141.17 o 
   3   2   6      737.88      745.89     75.99 o 
   4   2   6      782.57      776.33     26.09 o 
   5   2   6      431.83      439.09     16.38 o 
   6   2   6      189.35      259.24     28.32 o 
   7   2   6      393.32      347.56     26.46 o 
   8   2   6      130.37      123.90     10.89 o 
   9   2   6      652.29      638.82     21.83 o 
  10   2   6      442.61      417.17     18.45 o 
  11   2   6      223.59      213.61     13.72 o 
  12   2   6      801.79      739.46     56.19 o 
  13   2   6      588.08      545.91     30.24 o 
  14   2   6       48.92       45.48     14.12 o 
  15   2   6        2.82      216.02    168.54 o 
  16   2   6       39.79       52.23     20.04 o 
  17   2   6        1.92       28.20     21.05 o 
  18   2   6       26.35       48.32     47.51 o 
 -17   3   6       43.66       41.00     25.61 o 
 -16   3   6      131.50      160.10     26.49 o 
 -15   3   6       35.46       32.09     18.77 o 
 -14   3   6       57.98       78.05     15.65 o 
 -13   3   6       62.43       70.63     14.41 o 
 -12   3   6        1.16        0.98     12.44 o 
 -11   3   6        7.49        1.17     11.83 o 
 -10   3   6       63.70       67.17     11.88 o 
  -9   3   6      125.58      126.69     12.33 o 
  -8   3   6       44.29       60.31     10.56 o 
  -7   3   6       13.30       13.38      9.60 o 
  -6   3   6      479.85      465.69     13.68 o 
  -5   3   6      260.17      283.05     15.61 o 
  -4   3   6     4995.30     4899.93    183.45 o 
  -3   3   6       37.99       44.77      6.62 o 
  -2   3   6     6795.73     6514.16    298.60 o 
  -1   3   6      452.18      493.18     33.93 o 
   0   3   6        0.85        8.63      4.57 o 
   1   3   6       41.21       78.05     19.17 o 
   2   3   6       16.96       21.49      5.30 o 
   3   3   6        9.86       14.09      5.45 o 
   4   3   6      454.71      450.11     21.87 o 
   5   3   6      308.41      265.76     22.51 o 
   6   3   6     4158.58     4016.81    179.91 o 
   7   3   6      133.64      134.16     10.28 o 
   8   3   6     1023.35      932.71     52.76 o 
   9   3   6       99.78       92.40     10.05 o 
  10   3   6      146.71      151.12     14.43 o 
  11   3   6      204.10      346.81     93.46 o 
  12   3   6       46.56       70.87     14.02 o 
  13   3   6        7.93        2.05     16.38 o 
  14   3   6        4.14        6.73     17.07 o 
  15   3   6       86.99       80.81     20.26 o 
  16   3   6        5.39       21.91     20.87 o 
  17   3   6       70.86       92.66     25.87 o 
 -16   4   6        3.80      -25.89     25.89 o 
 -15   4   6        0.26      -17.87     17.87 o 
 -14   4   6       49.79       25.84     16.88 o 
 -13   4   6        0.89      -15.26     15.26 o 
 -12   4   6        2.08      127.73     87.26 o 
 -11   4   6       50.92       46.53     13.80 o 
 -10   4   6        4.12        2.42     12.69 o 
  -9   4   6       10.22       11.09     11.75 o 
  -8   4   6       52.47       59.29     13.63 o 
  -7   4   6       56.27       83.10     12.08 o 
  -6   4   6       68.32       76.68     11.28 o 
  -5   4   6      531.32      557.92     21.60 o 
  -4   4   6        0.20       -9.19      9.19 o 
  -3   4   6      126.56      101.66     12.97 o 
  -2   4   6        8.02       11.10      7.26 o 
  -1   4   6     1376.02     1392.96     37.98 o 
   0   4   6      165.32      192.02     14.34 o 
   1   4   6      578.73      518.77     61.64 o 
   2   4   6      923.04      884.49     36.08 o 
   3   4   6     1675.05     1618.11     64.99 o 
   4   4   6      444.03      432.00     13.89 o 
   5   4   6      264.47      268.86     24.06 o 
   6   4   6        0.07       -5.60      8.72 o 
   7   4   6       21.29       39.58     11.40 o 
   8   4   6        5.32       33.47     25.26 o 
   9   4   6      309.93      309.70     15.58 o 
  10   4   6       10.51       26.06     13.09 o 
  11   4   6       85.80      100.41     15.00 o 
  12   4   6        3.49        5.42     14.80 o 
  13   4   6       25.91       36.50     18.88 o 
  14   4   6       33.27       48.02     20.16 o 
  15   4   6        1.71      -18.71     20.58 o 
  16   4   6       90.43       98.07     34.63 o 
 -14   5   6        6.49      -21.77     26.68 o 
 -13   5   6       10.57       -1.82     18.47 o 
 -12   5   6        0.71      169.43    112.49 o 
 -11   5   6       12.51        7.30     19.95 o 
 -10   5   6        0.46      -14.51     14.79 o 
  -9   5   6        5.33      -19.36     19.36 o 
  -8   5   6      180.84      171.13     15.03 o 
  -7   5   6       29.67       40.72     14.64 o 
  -6   5   6      100.87      144.52     17.59 o 
  -5   5   6        1.39       -8.26     11.19 o 
  -4   5   6        3.07       12.54     10.89 o 
  -3   5   6       85.71      107.16     16.10 o 
  -2   5   6      100.02      113.72     12.06 o 
  -1   5   6       40.20       42.71      9.24 o 
   0   5   6       59.71       74.06     11.66 o 
   1   5   6      840.98      852.14     17.37 o 
   2   5   6      258.71      251.41     42.58 o 
   3   5   6      146.07      159.54     15.39 o 
   4   5   6        8.38        2.88     11.68 o 
   5   5   6       21.71       17.39     10.61 o 
   6   5   6      219.03      184.25     14.86 o 
   7   5   6       75.07       97.31     14.15 o 
   8   5   6        3.97        6.08     13.69 o 
   9   5   6       49.39       83.00     27.12 o 
  10   5   6        5.70      -12.90     14.83 o 
  11   5   6       12.50       -6.18     16.08 o 
  12   5   6        0.07       27.81     21.75 o 
  13   5   6       28.98       10.16     18.55 o 
  14   5   6      122.91      140.11     37.76 o 
 -11   6   6        6.45      -21.38     21.38 o 
 -10   6   6        3.09      -21.58     21.58 o 
  -9   6   6      110.69      126.06     19.33 o 
  -8   6   6        9.63       -0.83     16.35 o 
  -7   6   6       70.23       76.25     19.22 o 
  -6   6   6        0.02       -6.88     17.51 o 
  -5   6   6       33.88       51.15     17.85 o 
  -4   6   6       11.13       23.27     20.08 o 
  -3   6   6       23.60       18.04     17.29 o 
  -2   6   6       25.68       27.72     15.34 o 
  -1   6   6       24.91       11.57     14.86 o 
   0   6   6      103.26      111.47     19.54 o 
   1   6   6        1.80      -12.68     12.68 o 
   2   6   6      114.72      112.09     14.48 o 
   3   6   6        0.31       -4.17     12.66 o 
   4   6   6        3.95      -13.76     14.60 o 
   5   6   6       12.96       -3.28     15.31 o 
   6   6   6       31.48       10.71     24.15 o 
   7   6   6        0.51      -20.10     22.37 o 
   8   6   6        5.44       -6.19     18.55 o 
   9   6   6        6.55       13.91     19.54 o 
  10   6   6       32.42        5.78     26.23 o 
  11   6   6       57.54       48.88     26.91 o 
  -5   7   6       28.71       48.79     31.20 o 
  -4   7   6      171.94      223.57     51.33 o 
  -3   7   6        9.30       -2.43     49.11 o 
  -2   7   6       98.73       91.30     21.03 o 
  -1   7   6       57.89       39.85     23.38 o 
   0   7   6       56.18       65.43     24.17 o 
   1   7   6       96.62       77.20     20.76 o 
   2   7   6        6.53      -20.07     22.66 o 
   3   7   6       79.29       63.72     24.09 o 
   4   7   6       43.56       48.17     19.71 o 
   5   7   6       61.97       55.98     22.94 o 
 -18   1   7        2.45        3.89     24.77 o 
 -17   1   7        1.41      -11.24     24.95 o 
 -16   1   7        9.59       18.39     20.19 o 
 -15   1   7       35.08       37.97     14.75 o 
 -14   1   7       20.20       32.69     13.38 o 
 -13   1   7      116.40      140.13     15.67 o 
 -12   1   7       77.83       81.44     10.22 o 
 -11   1   7      691.80      672.21     17.23 o 
 -10   1   7      220.17      196.89     11.07 o 
  -9   1   7      592.73      576.21     14.54 o 
  -8   1   7       39.04       48.07      6.81 o 
  -7   1   7      254.20      230.30      8.59 o 
  -6   1   7      582.07      669.18     10.47 o 
  -5   1   7      405.03      440.90      9.44 o 
  -4   1   7     1059.36     1093.40     11.76 o 
  -3   1   7      638.54      670.71     10.00 o 
  -2   1   7     2044.80     2312.22     28.63 o 
  -1   1   7        3.77       23.76      4.46 o 
   0   1   7     5684.47     6382.57     60.93 o 
   1   1   7     1960.40     2210.69     46.36 o 
   2   1   7     2485.80     2685.65     42.33 o 
   3   1   7      352.99      375.86     12.61 o 
   4   1   7       44.24       40.74      5.67 o 
   5   1   7        0.45        1.38      5.30 o 
   6   1   7        0.01        2.87      5.59 o 
   7   1   7       37.36       50.06      6.64 o 
   8   1   7       39.76       50.09      7.21 o 
   9   1   7        8.05        6.71      7.38 o 
  10   1   7      172.04      178.48     14.75 o 
  11   1   7      121.32      121.08     12.36 o 
  12   1   7      100.17      115.20     13.66 o 
  13   1   7       41.36       39.81     13.28 o 
  14   1   7       22.38      211.96    121.02 o 
  15   1   7        1.12      -14.56     14.56 o 
  16   1   7       14.43       10.49     16.27 o 
  17   1   7        3.67       -3.68     17.77 o 
  18   1   7        0.04      -14.37     19.93 o 
 -18   2   7       11.37       29.49     26.84 o 
 -17   2   7       19.43       35.33     23.75 o 
 -16   2   7        0.08       17.42     28.02 o 
 -15   2   7      348.13      320.79     29.47 o 
 -14   2   7       50.68       74.78     33.95 o 
 -13   2   7       62.00       83.57     16.17 o 
 -12   2   7      300.45      271.14     21.55 o 
 -11   2   7        3.20        6.63     12.70 o 
 -10   2   7      114.66      105.60      9.87 o 
  -9   2   7       71.18       77.98      8.59 o 
  -8   2   7       52.89       62.06      7.66 o 
  -7   2   7       44.77       31.57     13.26 o 
  -6   2   7      491.91      464.96     15.62 o 
  -5   2   7      506.68      548.63     17.40 o 
  -4   2   7     1196.73     1262.17     37.10 o 
  -3   2   7      622.52      567.23     12.26 o 
  -2   2   7       12.14       14.56      4.46 o 
  -1   2   7       16.69       14.61      4.37 o 
   0   2   7      789.89      866.90     20.72 o 
   1   2   7     1361.82     1428.75     42.45 o 
   2   2   7     1437.08     1480.59     34.92 o 
   3   2   7     2041.17     2125.57     64.52 o 
   4   2   7     2013.41     2270.10     44.52 o 
   5   2   7        6.22        6.48      5.48 o 
   6   2   7      730.24      646.46     58.68 o 
   7   2   7        3.09        0.83      6.89 o 
   8   2   7       57.90       64.72      8.44 o 
   9   2   7       36.74       21.75      8.54 o 
  10   2   7       26.31       37.67      9.23 o 
  11   2   7        0.03       10.47     11.38 o 
  12   2   7        1.80      -12.05     12.05 o 
  13   2   7      178.39      169.24     15.44 o 
  14   2   7       62.68       83.10     17.14 o 
  15   2   7      387.63      384.19     65.96 o 
  16   2   7       72.76       93.87     21.37 o 
  17   2   7       52.62       63.45     22.42 o 
  18   2   7       17.00       67.60     27.86 o 
 -17   3   7       11.59       29.29     40.63 o 
 -16   3   7       93.02       92.89     24.33 o 
 -15   3   7       23.60       12.45     21.61 o 
 -14   3   7       81.82       59.04     27.74 o 
 -13   3   7        0.00      -11.80     13.78 o 
 -12   3   7       96.90       92.40     14.00 o 
 -11   3   7        0.46      -11.61     11.61 o 
 -10   3   7        1.39       -4.26     10.94 o 
  -9   3   7      102.38      115.42     12.37 o 
  -8   3   7       13.28       -4.41     10.07 o 
  -7   3   7      631.89      613.01     16.73 o 
  -6   3   7       58.87       84.52     10.28 o 
  -5   3   7      909.16      913.45     16.15 o 
  -4   3   7      291.18      273.66     16.34 o 
  -3   3   7      205.60      186.21     13.78 o 
  -2   3   7     1347.63     1289.02     49.33 o 
  -1   3   7      140.89      145.89     12.67 o 
   0   3   7      483.35      443.28     27.66 o 
   1   3   7      104.56       82.50      7.16 o 
   2   3   7      146.52      140.98      7.86 o 
   3   3   7     1353.75     1279.16     52.93 o 
   4   3   7      200.10      223.09     11.61 o 
   5   3   7     1377.84     1344.38     82.92 o 
   6   3   7      104.87      113.92     10.22 o 
   7   3   7      775.87      768.55     64.58 o 
   8   3   7        4.07        5.96      8.61 o 
   9   3   7       66.77       67.62      9.76 o 
  10   3   7       60.81      103.36     21.60 o 
  11   3   7        0.05       -2.16     12.12 o 
  12   3   7      241.94      228.86     19.35 o 
  13   3   7       23.52       40.62     17.49 o 
  14   3   7       44.29       33.23     18.97 o 
  15   3   7      188.98      191.75     22.39 o 
  16   3   7       44.40       35.52     21.36 o 
  17   3   7       79.88       88.62     26.43 o 
 -15   4   7        1.61      -18.63     18.63 o 
 -14   4   7       48.40       42.81     19.49 o 
 -13   4   7       29.91       39.11     16.43 o 
 -12   4   7       36.51       40.41     14.82 o 
 -11   4   7      227.13      205.21     22.05 o 
 -10   4   7      277.91      262.05     15.48 o 
  -9   4   7      339.15      314.51     15.26 o 
  -8   4   7      388.79      372.06     14.85 o 
  -7   4   7       66.16       81.17     14.17 o 
  -6   4   7        0.34       -4.31     10.37 o 
  -5   4   7      109.96      131.90     12.08 o 
  -4   4   7      149.37      137.06     12.88 o 
  -3   4   7       13.86       17.94      9.71 o 
  -2   4   7       23.47       21.17      8.31 o 
  -1   4   7      671.11      676.75     15.58 o 
   0   4   7      311.63      268.93     24.46 o 
   1   4   7     2141.41     2061.57     61.76 o 
   2   4   7        5.19        7.77      7.05 o 
   3   4   7      171.35      171.73      9.39 o 
   4   4   7       17.81       14.11      7.35 o 
   5   4   7        0.18       -6.35      8.54 o 
   6   4   7        2.54       -7.43     10.37 o 
   7   4   7      210.46      208.51     14.01 o 
   8   4   7      462.79      503.35     23.80 o 
   9   4   7     1216.19     1210.50     58.65 o 
  10   4   7      104.25      111.68     15.43 o 
  11   4   7      707.71      703.07     41.77 o 
  12   4   7      103.94      125.46     19.32 o 
  13   4   7      225.84      261.90     23.59 o 
  14   4   7        2.11      -15.37     19.57 o 
  15   4   7        0.03      -22.79     51.63 o 
 -13   5   7      128.94      173.94     23.82 o 
 -12   5   7       45.01       47.10     17.85 o 
 -11   5   7       48.17       27.94     16.81 o 
 -10   5   7       17.79       13.06     15.25 o 
  -9   5   7       25.56       32.90     14.79 o 
  -8   5   7        3.52        4.70     13.69 o 
  -7   5   7      237.45      224.37     15.59 o 
  -6   5   7       20.89       30.46     16.98 o 
  -5   5   7      339.31      482.32     72.34 o 
  -4   5   7      309.53      273.66     41.72 o 
  -3   5   7       31.20       37.00     12.18 o 
  -2   5   7      142.54      131.24     14.42 o 
  -1   5   7      303.29      289.30     13.39 o 
   0   5   7      134.13      140.63     12.45 o 
   1   5   7      175.19      143.24     26.96 o 
   2   5   7       11.72       15.34     12.46 o 
   3   5   7      145.92      159.68     13.22 o 
   4   5   7      289.09      304.94     14.64 o 
   5   5   7     1149.97     1118.94     23.54 o 
   6   5   7      150.16      159.64     15.34 o 
   7   5   7      458.66      432.72     17.77 o 
   8   5   7      409.10      467.04     22.74 o 
   9   5   7       12.49       -5.33     14.80 o 
  10   5   7      200.09      188.57     18.01 o 
  11   5   7        9.54       19.84     16.79 o 
  12   5   7      168.22      174.29     19.43 o 
  13   5   7      199.99      208.47     28.44 o 
 -10   6   7        5.02      -10.73     22.83 o 
  -9   6   7        0.78      -18.09     18.09 o 
  -8   6   7      137.35      164.15     21.27 o 
  -7   6   7      227.45      226.91     20.63 o 
  -6   6   7        7.96       -7.44     18.14 o 
  -5   6   7       24.82       34.54     19.17 o 
  -4   6   7       11.14       11.08     19.33 o 
  -3   6   7        7.97       -5.57     17.77 o 
  -2   6   7      176.98      140.59     19.44 o 
  -1   6   7       45.85       62.50     16.29 o 
   0   6   7       35.14       31.09     15.74 o 
   1   6   7      359.54      356.97     18.66 o 
   2   6   7        3.20        3.58     12.70 o 
   3   6   7       20.97       16.97     24.61 o 
   4   6   7      108.66      105.53     17.17 o 
   5   6   7        0.26       -5.60     15.61 o 
   6   6   7      510.64      506.59     27.88 o 
   7   6   7        8.75      -16.02     22.48 o 
   8   6   7      330.88      298.25     22.49 o 
   9   6   7      638.77      568.56     25.71 o 
  10   6   7       14.06       15.12     21.38 o 
  -4   7   7        2.73       22.24     39.82 o 
  -3   7   7       19.29       16.99     34.90 o 
  -2   7   7       80.67       65.24     24.25 o 
  -1   7   7       42.62       34.39     22.58 o 
   0   7   7       72.58       59.91     20.40 o 
   1   7   7       17.43       -2.82     29.85 o 
   2   7   7      206.86      165.33     25.81 o 
   3   7   7      106.16      137.43     32.33 o 
   4   7   7      106.92      134.99     32.56 o 
 -18   0   8       18.13       18.51     28.52 o 
 -17   0   8      322.33      377.61     31.68 o 
 -16   0   8      865.96      904.94     37.57 o 
 -15   0   8       24.01       -3.71     20.31 o 
 -14   0   8      252.45      294.31     24.53 o 
 -13   0   8      139.02      146.42     23.73 o 
 -12   0   8        1.42        9.44     16.43 o 
 -11   0   8     1150.16     1149.39     27.69 o 
 -10   0   8      279.13      297.69     20.17 o 
  -9   0   8      683.42      687.75     21.63 o 
  -8   0   8     1430.81     1457.39     50.41 o 
  -7   0   8      114.04       83.24     14.20 o 
  -6   0   8     1759.20     1747.15     41.79 o 
  -5   0   8       28.95       19.35      5.04 o 
  -4   0   8     2146.53     2537.22     41.01 o 
  -3   0   8       51.69       67.54     10.84 o 
  -2   0   8      199.06      283.04      9.39 o 
  -1   0   8      101.31      115.64     43.02 o 
   0   0   8      133.85      158.84      9.40 o 
   1   0   8     1054.65     1178.13     19.29 o 
   2   0   8       39.19       42.36      6.20 o 
   3   0   8     4986.76     5320.44     40.75 o 
   4   0   8      841.30      908.75     19.79 o 
   5   0   8      607.01      605.98     18.25 o 
   6   0   8     1725.01     1882.15     27.62 o 
   7   0   8        5.37        5.47     11.15 o 
   8   0   8      351.37      418.73     20.79 o 
   9   0   8     1383.11     1330.40    112.40 o 
  10   0   8        2.58        7.31     14.97 o 
  11   0   8      902.43      890.97     72.96 o 
  12   0   8      264.28      249.92     22.85 o 
  13   0   8        5.88      -12.11     18.47 o 
  14   0   8      109.24      136.79     24.99 o 
  15   0   8      789.83      770.78     32.31 o 
  16   0   8      117.45      148.32     27.54 o 
  17   0   8      377.22      379.29     32.49 o 
  18   0   8      336.02      358.92     35.05 o 
 -18   1   8       43.78       58.74     26.38 o 
 -17   1   8       11.39       27.21     23.13 o 
 -16   1   8       73.42       67.00     21.81 o 
 -15   1   8      133.22      185.85     22.05 o 
 -14   1   8       40.26       53.98     14.21 o 
 -13   1   8     1447.77     1491.45     30.91 o 
 -12   1   8      569.16      644.13     17.90 o 
 -11   1   8      159.54      144.49     11.44 o 
 -10   1   8      530.55      573.33     24.56 o 
  -9   1   8     1165.70     1148.67     14.84 o 
  -8   1   8      656.05      618.27     14.30 o 
  -7   1   8       40.63       67.75      7.40 o 
  -6   1   8        0.02       -1.17      5.23 o 
  -5   1   8      372.52      415.99      9.37 o 
  -4   1   8       67.33       84.12      7.33 o 
  -3   1   8        0.32        2.94      5.09 o 
  -2   1   8       45.68       39.59      4.20 o 
  -1   1   8       27.19       57.86      4.71 o 
   0   1   8      252.55      239.50      7.04 o 
   1   1   8        6.17        2.89      3.98 o 
   2   1   8      549.79      530.99      9.67 o 
   3   1   8     1701.96     1808.26     21.80 o 
   4   1   8     1221.35     1304.32     17.84 o 
   5   1   8      185.52      174.01     10.48 o 
   6   1   8        1.16        1.57      5.86 o 
   7   1   8     1030.88      972.19     27.32 o 
   8   1   8        8.42        7.86      9.01 o 
   9   1   8      345.62      346.21     14.92 o 
  10   1   8       13.18        3.69     10.55 o 
  11   1   8      164.88      164.48     15.29 o 
  12   1   8      937.27      938.65     28.99 o 
  13   1   8       13.71       37.06     14.86 o 
  14   1   8      812.11      784.21     36.12 o 
  15   1   8       62.51       95.61     16.38 o 
  16   1   8      106.57      119.64     18.31 o 
  17   1   8      159.26      166.10     20.23 o 
  18   1   8       76.77       87.20     20.81 o 
 -17   2   8        7.14        9.45     30.24 o 
 -16   2   8      204.69      277.67     24.96 o 
 -15   2   8       39.87       60.18     28.71 o 
 -14   2   8        2.56       11.75     18.60 o 
 -13   2   8      185.52      198.35     19.60 o 
 -12   2   8        5.62       -3.89     11.83 o 
 -11   2   8     1152.31     1100.70     42.50 o 
 -10   2   8      443.05      420.98     21.28 o 
  -9   2   8      691.86      663.02     18.84 o 
  -8   2   8      231.66      239.07     10.94 o 
  -7   2   8      109.20      119.25      9.06 o 
  -6   2   8      154.47      127.62     28.73 o 
  -5   2   8       72.59       65.68     10.50 o 
  -4   2   8      804.52      800.74     32.72 o 
  -3   2   8     1334.98     1479.71     64.04 o 
  -2   2   8     2823.23     2911.75     52.86 o 
  -1   2   8     2623.75     2845.04     42.55 o 
   0   2   8       62.64       99.99      6.66 o 
   1   2   8     1007.73     1029.35     23.81 o 
   2   2   8      160.83      164.94     15.41 o 
   3   2   8      142.11      179.36      8.85 o 
   4   2   8      188.12      211.31      9.34 o 
   5   2   8      100.08      104.68      9.12 o 
   6   2   8      241.36      224.47     10.21 o 
   7   2   8      110.64      102.08     16.55 o 
   8   2   8      592.44      506.83     63.82 o 
   9   2   8      102.00       94.02     18.18 o 
  10   2   8     1933.11     1633.28    218.63 o 
  11   2   8      129.51      108.85     17.00 o 
  12   2   8      187.15      186.15     14.73 o 
  13   2   8       56.62       48.12     14.15 o 
  14   2   8       23.41       18.83     17.73 o 
  15   2   8      122.63      138.88     20.92 o 
  16   2   8        8.39       29.41     20.73 o 
  17   2   8        9.86      -24.47     24.47 o 
 -16   3   8        8.09        3.54     24.80 o 
 -15   3   8       78.03       78.17     28.10 o 
 -14   3   8       62.53       94.68     21.54 o 
 -13   3   8       40.03       38.28     23.45 o 
 -12   3   8        0.48       -6.89     12.54 o 
 -11   3   8        5.10       -1.14     11.93 o 
 -10   3   8      205.79      189.11     14.07 o 
  -9   3   8       49.38       61.81     11.74 o 
  -8   3   8      816.90      822.68     24.47 o 
  -7   3   8     1080.32     1156.27     26.00 o 
  -6   3   8      853.62      882.22     29.26 o 
  -5   3   8     5909.29     6082.11    153.17 o 
  -4   3   8       99.87      128.65      9.40 o 
  -3   3   8      656.39      607.60     17.67 o 
  -2   3   8      342.73      340.16     13.93 o 
  -1   3   8      106.10      104.28     13.77 o 
   0   3   8      474.75      487.13     10.53 o 
   1   3   8       53.95      115.74     31.32 o 
   2   3   8        0.07        1.36      5.70 o 
   3   3   8      560.32      538.56     18.04 o 
   4   3   8      188.03      177.96      8.79 o 
   5   3   8       42.81       56.57      9.17 o 
   6   3   8      826.56      758.53     62.49 o 
   7   3   8        0.21       -5.56      8.16 o 
   8   3   8       90.51      104.47     10.09 o 
   9   3   8      328.84      299.23     21.85 o 
  10   3   8        0.22       -7.97      9.61 o 
  11   3   8      184.23      171.20     19.08 o 
  12   3   8      283.90      278.91     20.78 o 
  13   3   8      191.90      199.17     20.93 o 
  14   3   8       78.11      113.87     19.99 o 
  15   3   8        1.26      -19.98     19.98 o 
  16   3   8        8.40       22.38     21.80 o 
 -15   4   8       97.71      106.50     32.08 o 
 -14   4   8      118.77      161.33     26.59 o 
 -13   4   8        7.96        3.62     16.68 o 
 -12   4   8       69.97       77.50     16.07 o 
 -11   4   8      117.88      144.16     16.11 o 
 -10   4   8        2.02       -1.32     14.10 o 
  -9   4   8      184.69      197.30     26.23 o 
  -8   4   8      247.10      227.65     14.54 o 
  -7   4   8       10.69        7.12     11.18 o 
  -6   4   8      179.12      225.93     44.90 o 
  -5   4   8        0.27       -6.79     10.18 o 
  -4   4   8      924.48      916.56     24.15 o 
  -3   4   8      305.38      325.68     13.78 o 
  -2   4   8     2257.41     2231.86     62.44 o 
  -1   4   8      220.38      235.67     22.56 o 
   0   4   8       83.08       93.45      9.90 o 
   1   4   8       42.80       48.09      7.68 o 
   2   4   8       21.69       32.10      7.56 o 
   3   4   8       72.60       86.64      8.23 o 
   4   4   8      187.94      186.49      9.73 o 
   5   4   8       20.49       27.08     10.82 o 
   6   4   8      254.40      210.13     14.13 o 
   7   4   8       15.89       25.18     12.11 o 
   8   4   8      209.85      216.05     16.56 o 
   9   4   8       52.55       73.08     13.99 o 
  10   4   8      157.11      153.30     15.51 o 
  11   4   8       50.14       45.56     17.70 o 
  12   4   8       54.51       70.65     18.33 o 
  13   4   8        0.72        6.42     19.03 o 
  14   4   8       56.58       48.08     21.19 o 
  15   4   8       98.17      129.79     34.32 o 
 -13   5   8        6.05       -3.72     25.68 o 
 -12   5   8      239.61      228.54     19.32 o 
 -11   5   8        1.84       -7.04     16.51 o 
 -10   5   8      179.16      193.22     20.58 o 
  -9   5   8       11.68       44.82     15.46 o 
  -8   5   8        6.62       -2.53     13.67 o 
  -7   5   8        0.73       -4.89     13.44 o 
  -6   5   8       51.50       51.01     13.71 o 
  -5   5   8       56.59       74.31     13.34 o 
  -4   5   8       10.00      180.97     94.02 o 
  -3   5   8      118.00      156.34     18.15 o 
  -2   5   8       35.74       46.25     12.96 o 
  -1   5   8      278.60      256.95     15.40 o 
   0   5   8      209.35      176.78     14.71 o 
   1   5   8      353.93      339.29     14.21 o 
   2   5   8       48.40       37.29     13.99 o 
   3   5   8      225.83      202.29     16.23 o 
   4   5   8        6.72      260.37    161.92 o 
   5   5   8       10.69       13.38     14.72 o 
   6   5   8       24.17       17.43     13.28 o 
   7   5   8       10.67       -1.82     18.32 o 
   8   5   8        0.00        4.38     14.39 o 
   9   5   8        0.22      -14.70     14.70 o 
  10   5   8        6.74       -9.54     16.13 o 
  11   5   8       53.45       55.96     19.67 o 
  12   5   8       21.36       37.21     21.22 o 
  13   5   8       52.45       44.11     29.35 o 
  -9   6   8        4.66      -18.36     18.36 o 
  -8   6   8       53.99       21.34     20.97 o 
  -7   6   8        3.72       -0.36     19.64 o 
  -6   6   8       23.86       39.52     24.16 o 
  -5   6   8        7.79       13.40     17.69 o 
  -4   6   8      174.07      188.74     28.03 o 
  -3   6   8        0.62        9.45     16.35 o 
  -2   6   8       52.44       81.90     36.88 o 
  -1   6   8       62.32       77.63     48.38 o 
   0   6   8       37.86       33.31     16.11 o 
   1   6   8        3.70       -6.19     14.62 o 
   2   6   8        1.73       -3.59     44.49 o 
   3   6   8      159.98      193.94     25.91 o 
   4   6   8       13.44       14.33     16.37 o 
   5   6   8        1.25      -11.19     29.12 o 
   6   6   8       30.56      -16.47     23.18 o 
   7   6   8       48.74       30.06     28.55 o 
   8   6   8      133.92      138.82     22.85 o 
   9   6   8        3.79        4.60     20.66 o 
  -2   7   8      153.34      193.54     39.44 o 
  -1   7   8       74.70       51.21     40.28 o 
 -18   1   9       92.79      133.97     27.78 o 
 -17   1   9      115.15      161.36     30.90 o 
 -16   1   9        7.58       44.48     21.50 o 
 -15   1   9       32.15       58.65     20.03 o 
 -14   1   9        0.08       21.42     14.36 o 
 -13   1   9      490.57      458.07     17.99 o 
 -12   1   9       58.93       84.88     14.21 o 
 -11   1   9      321.09      346.75     15.22 o 
 -10   1   9      403.01      425.33     15.01 o 
  -9   1   9       31.09       44.33      7.96 o 
  -8   1   9      333.36      330.95     10.51 o 
  -7   1   9        0.04       -4.51      6.71 o 
  -6   1   9      113.27      108.82      8.55 o 
  -5   1   9      345.91      352.31      9.63 o 
  -4   1   9      109.30      135.76     10.12 o 
  -3   1   9        2.01        2.72      3.90 o 
  -2   1   9       68.19       95.73      9.63 o 
  -1   1   9       21.36       27.87      4.59 o 
   0   1   9      106.39      104.77     13.37 o 
   1   1   9      535.46      544.86      8.66 o 
   2   1   9        9.76        6.57      4.26 o 
   3   1   9      175.63      188.93      8.63 o 
   4   1   9     1337.06     1441.83     30.52 o 
   5   1   9       10.42       11.44      5.91 o 
   6   1   9      516.30      562.25     26.31 o 
   7   1   9       20.86       33.98      9.14 o 
   8   1   9       47.06       58.20     10.11 o 
   9   1   9      163.75      150.22     14.01 o 
  10   1   9       15.97       17.41     10.90 o 
  11   1   9       41.97       47.66     12.42 o 
  12   1   9       12.35       10.73     12.93 o 
  13   1   9        2.45       22.69     22.63 o 
  14   1   9       26.42       31.39     17.68 o 
  15   1   9        5.84       -5.57     15.57 o 
  16   1   9       13.73       19.44     18.08 o 
  17   1   9       95.57      129.04     23.59 o 
 -17   2   9        5.58       -4.94     24.75 o 
 -16   2   9        8.78       26.50     23.47 o 
 -15   2   9       25.24       42.94     21.27 o 
 -14   2   9       29.11       35.80     19.84 o 
 -13   2   9       30.40       44.18     18.92 o 
 -12   2   9       45.07       53.86     17.97 o 
 -11   2   9       46.14       61.80     12.30 o 
 -10   2   9      761.59      715.24     35.23 o 
  -9   2   9     2299.30     2210.70     34.39 o 
  -8   2   9      102.09      108.27     15.32 o 
  -7   2   9     1369.37     1385.28     33.15 o 
  -6   2   9      335.78      321.43     10.60 o 
  -5   2   9       19.74       18.52      6.16 o 
  -4   2   9       28.10       31.87      7.53 o 
  -3   2   9        0.74       12.91      7.18 o 
  -2   2   9      186.08      215.04      9.82 o 
  -1   2   9        0.02        3.31      4.80 o 
   0   2   9      579.92      630.60     21.27 o 
   1   2   9      300.67      306.79      8.64 o 
   2   2   9      239.97      242.07     21.87 o 
   3   2   9     1158.91     1199.39     52.27 o 
   4   2   9     1144.55     1210.07     48.44 o 
   5   2   9      485.21      476.77     19.43 o 
   6   2   9       11.91        5.64      7.55 o 
   7   2   9       17.47       24.54      8.33 o 
   8   2   9      304.25      288.95     11.79 o 
   9   2   9        4.93       12.98     10.37 o 
  10   2   9       64.69       52.12     19.43 o 
  11   2   9       29.67       13.02     11.69 o 
  12   2   9       24.07       16.80     12.65 o 
  13   2   9       67.98       44.01     14.52 o 
  14   2   9       99.84       99.99     27.93 o 
  15   2   9       16.34       11.74     19.83 o 
  16   2   9       57.74       36.10     21.13 o 
  17   2   9      111.53      122.61     27.33 o 
 -16   3   9       30.38       23.40     31.42 o 
 -15   3   9       33.95       28.92     22.82 o 
 -14   3   9       43.11       44.27     21.35 o 
 -13   3   9       34.77       46.51     21.03 o 
 -12   3   9       62.25       69.42     14.06 o 
 -11   3   9       19.39        1.30     11.79 o 
 -10   3   9       39.98       45.26     12.08 o 
  -9   3   9        0.02        1.31     11.05 o 
  -8   3   9      614.88      618.23     16.66 o 
  -7   3   9       24.82       26.26     10.11 o 
  -6   3   9     2619.77     2636.66     45.80 o 
  -5   3   9      177.32      178.51     12.19 o 
  -4   3   9      697.82      668.74     21.84 o 
  -3   3   9      632.17      617.35     26.32 o 
  -2   3   9       85.30       96.49     10.22 o 
  -1   3   9        1.89        8.87      6.01 o 
   0   3   9      968.42     1016.16     36.87 o 
   1   3   9      768.97      774.91     24.42 o 
   2   3   9      592.04      605.75     16.60 o 
   3   3   9       70.20       66.65     12.16 o 
   4   3   9      330.92      312.71     18.62 o 
   5   3   9      230.68      234.34     12.92 o 
   6   3   9      333.29      356.22     30.09 o 
   7   3   9      152.23      142.83     10.55 o 
   8   3   9       56.59       87.59     10.18 o 
   9   3   9        2.45       -3.16      9.82 o 
  10   3   9        3.22      -11.74     11.74 o 
  11   3   9      142.66      148.06     19.49 o 
  12   3   9       75.37       93.26     18.64 o 
  13   3   9       95.12      122.98     19.92 o 
  14   3   9      112.79      139.35     22.12 o 
  15   3   9       32.44       32.37     21.34 o 
  16   3   9       59.37       49.22     36.54 o 
 -14   4   9      234.47      277.76     26.11 o 
 -13   4   9       15.25       15.30     16.05 o 
 -12   4   9      114.06      122.69     23.65 o 
 -11   4   9       18.58       23.91     14.47 o 
 -10   4   9      117.19      126.26     15.56 o 
  -9   4   9        9.88       14.25     12.97 o 
  -8   4   9        7.94       -0.86     12.47 o 
  -7   4   9        0.09       -5.73     13.49 o 
  -6   4   9        0.62       -4.78     12.52 o 
  -5   4   9      186.74      290.03     55.71 o 
  -4   4   9      702.42      702.22     18.18 o 
  -3   4   9      371.82      472.03     25.44 o 
  -2   4   9     4403.69     4307.49    146.51 o 
  -1   4   9        0.04       20.52      8.79 o 
   0   4   9      462.10      386.01     52.01 o 
   1   4   9      575.14      570.87     17.60 o 
   2   4   9      612.28      586.54     23.40 o 
   3   4   9       82.70      108.38      9.17 o 
   4   4   9       67.92       63.83      9.39 o 
   5   4   9       25.12       34.73      9.26 o 
   6   4   9       88.95       99.98     12.71 o 
   7   4   9       96.90      134.74     15.99 o 
   8   4   9      367.26      380.76     21.04 o 
   9   4   9       37.72       29.52     13.57 o 
  10   4   9      561.50      622.63     45.91 o 
  11   4   9       17.30       15.44     17.16 o 
  12   4   9      262.89      260.74     22.29 o 
  13   4   9      130.83      167.21     22.13 o 
  14   4   9        4.34       -7.01     26.17 o 
 -12   5   9       39.24       41.54     19.02 o 
 -11   5   9        4.11       -2.82     23.10 o 
 -10   5   9        4.67        1.92     16.37 o 
  -9   5   9       11.96        5.22     15.04 o 
  -8   5   9       82.10       81.37     15.98 o 
  -7   5   9       16.37       11.32     13.96 o 
  -6   5   9      238.05      251.47     16.06 o 
  -5   5   9      112.22      129.98     14.81 o 
  -4   5   9      101.75      106.84     14.35 o 
  -3   5   9      180.68      166.62     43.15 o 
  -2   5   9        2.53        5.87     11.76 o 
  -1   5   9      188.37      215.78     21.29 o 
   0   5   9      297.71      270.83     43.45 o 
   1   5   9      842.28      854.53     46.20 o 
   2   5   9      738.50      735.25     25.11 o 
   3   5   9        1.96        5.27     14.36 o 
   4   5   9      135.38      127.35     15.94 o 
   5   5   9      490.60      464.52     19.35 o 
   6   5   9        8.55       24.81     15.45 o 
   7   5   9      221.24      202.36     16.34 o 
   8   5   9       36.72       55.46     15.47 o 
   9   5   9      518.09      531.16     36.83 o 
  10   5   9       74.75       96.19     18.00 o 
  11   5   9      263.17      310.53     46.01 o 
  12   5   9      271.62      262.66     25.37 o 
  -9   6   9       59.97       29.05     24.53 o 
  -8   6   9        5.14       13.84     18.45 o 
  -7   6   9        8.43      -20.27     20.27 o 
  -6   6   9       95.14      143.26     22.03 o 
  -5   6   9       84.68      119.65     20.66 o 
  -4   6   9       39.98       48.41     18.64 o 
  -3   6   9       39.64       64.14     21.15 o 
  -2   6   9      332.57      358.00     36.37 o 
  -1   6   9        1.86        4.55     18.08 o 
   0   6   9      261.97      192.06     38.22 o 
   1   6   9        0.51       -8.30     18.72 o 
   2   6   9        5.48       -8.22     19.34 o 
   3   6   9      443.62      423.03     24.69 o 
   4   6   9        5.03        5.10     20.19 o 
   5   6   9      827.00      823.56     31.21 o 
   6   6   9      791.17      748.88     35.10 o 
   7   6   9       22.30       28.98     21.12 o 
   8   6   9      724.93      665.97     42.92 o 
 -17   0  10       97.66      125.76     28.88 o 
 -16   0  10      154.53      175.63     25.78 o 
 -15   0  10       66.22       45.04     22.86 o 
 -14   0  10       19.29       32.24     20.98 o 
 -13   0  10       92.38       87.08     21.28 o 
 -12   0  10       68.17       73.49     20.45 o 
 -11   0  10        3.18      -15.06     15.94 o 
 -10   0  10       15.48        7.12     14.41 o 
  -9   0  10     2158.95     2037.66    103.46 o 
  -8   0  10      801.12      791.45     32.41 o 
  -7   0  10        0.97       -5.07     11.77 o 
  -6   0  10        2.24       -5.82      5.82 o 
  -5   0  10      259.89      254.31     10.17 o 
  -4   0  10      896.23      862.80     17.33 o 
  -3   0  10      402.57      392.36     17.24 o 
  -2   0  10       14.13       20.55      9.42 o 
  -1   0  10        2.84        4.61      5.54 o 
   0   0  10      354.60      392.70     11.68 o 
   1   0  10        8.03       19.21      6.59 o 
   2   0  10       75.51       84.54      7.84 o 
   3   0  10     1227.30     1233.10     33.95 o 
   4   0  10     2400.11     2416.31     30.89 o 
   5   0  10     4714.17     5042.82     69.40 o 
   6   0  10      362.25      456.05     28.28 o 
   7   0  10     2751.14     2860.02     37.35 o 
   8   0  10     2811.41     2882.85     79.42 o 
   9   0  10      651.41      627.86     48.31 o 
  10   0  10       19.91       17.22     16.46 o 
  11   0  10       98.32      119.70     19.56 o 
  12   0  10      105.67      141.08     21.86 o 
  13   0  10      230.33      206.90     26.13 o 
  14   0  10      586.93      636.71     49.99 o 
  15   0  10      509.55      521.30     31.88 o 
  16   0  10        0.47       13.99     25.63 o 
  17   0  10      463.17      518.56     36.67 o 
 -17   1  10       34.54       66.20     25.44 o 
 -16   1  10      318.23      302.86     28.77 o 
 -15   1  10      112.70      150.86     23.16 o 
 -14   1  10       28.16       31.86     15.30 o 
 -13   1  10       84.47      106.91     15.08 o 
 -12   1  10      654.45      621.65     18.47 o 
 -11   1  10      307.24      331.38     15.40 o 
 -10   1  10        2.04       -2.76      9.96 o 
  -9   1  10      109.89      120.35     11.76 o 
  -8   1  10       34.59       55.82     10.02 o 
  -7   1  10       49.36       55.32      7.46 o 
  -6   1  10     1201.37     1253.32     19.12 o 
  -5   1  10      234.31      252.47      9.75 o 
  -4   1  10        0.12        0.58      7.37 o 
  -3   1  10        0.12       -1.36      4.26 o 
  -2   1  10      179.31      186.03     21.49 o 
  -1   1  10      272.14      257.16      7.94 o 
   0   1  10       59.60       85.22     14.37 o 
   1   1  10     2194.85     2340.39     26.61 o 
   2   1  10      277.62      331.43      8.37 o 
   3   1  10     3297.37     3500.40     35.93 o 
   4   1  10      795.40      792.30     15.25 o 
   5   1  10        9.80       14.37      6.42 o 
   6   1  10     1189.72     1174.96     18.40 o 
   7   1  10       90.20      111.51     12.00 o 
   8   1  10      635.06      663.00     21.58 o 
   9   1  10      525.92      526.12     16.79 o 
  10   1  10       75.05      114.70     16.41 o 
  11   1  10     2296.54     2362.24     91.96 o 
  12   1  10      128.23      134.08     17.13 o 
  13   1  10      119.68      136.29     16.24 o 
  14   1  10      132.89      131.51     17.26 o 
  15   1  10      159.97      205.67     19.52 o 
  16   1  10        2.56      -18.05     18.05 o 
  17   1  10      107.71      163.03     32.57 o 
 -16   2  10       95.61      122.40     25.45 o 
 -15   2  10       79.73      134.52     24.10 o 
 -14   2  10      341.36      367.74     40.28 o 
 -13   2  10      209.05      254.16     38.07 o 
 -12   2  10      407.42      438.18     21.91 o 
 -11   2  10       36.18       46.73     16.95 o 
 -10   2  10       10.99        2.07     10.56 o 
  -9   2  10      180.97      177.29     10.53 o 
  -8   2  10        0.50       -5.43      7.59 o 
  -7   2  10        6.59        5.80      7.28 o 
  -6   2  10        5.92        9.37      6.99 o 
  -5   2  10      573.47      609.68     12.21 o 
  -4   2  10       48.08       43.63     12.07 o 
  -3   2  10     1635.45     1625.77     48.27 o 
  -2   2  10      283.43      257.02     29.87 o 
  -1   2  10      575.99      580.71     10.02 o 
   0   2  10      817.82      848.17     17.11 o 
   1   2  10        5.39        7.19      5.41 o 
   2   2  10       21.63       18.27      6.29 o 
   3   2  10      191.42      178.67     10.23 o 
   4   2  10      138.18      248.37     53.90 o 
   5   2  10      342.27      320.36     13.30 o 
   6   2  10      175.11      183.45     14.00 o 
   7   2  10      501.26      463.86     23.45 o 
   8   2  10      186.49      159.46     13.85 o 
   9   2  10      324.62      357.86     35.68 o 
  10   2  10       86.90       65.31     12.75 o 
  11   2  10      160.99      167.24     15.36 o 
  12   2  10      506.87      481.42     23.70 o 
  13   2  10        2.42       -1.01     14.51 o 
  14   2  10      319.85      321.44     43.78 o 
  15   2  10      113.49      126.50     21.84 o 
  16   2  10       52.06       48.48     29.06 o 
 -15   3  10      226.15      238.87     32.70 o 
 -14   3  10       49.21       85.22     23.44 o 
 -13   3  10       14.94        9.71     20.45 o 
 -12   3  10        1.11        9.89     18.92 o 
 -11   3  10      277.32      271.49     21.33 o 
 -10   3  10       53.29       54.55     13.28 o 
  -9   3  10      431.51      370.24     83.19 o 
  -8   3  10      224.28      213.10     13.83 o 
  -7   3  10        4.68       -0.05     10.07 o 
  -6   3  10      204.30      181.49     12.97 o 
  -5   3  10       43.96       36.35      9.61 o 
  -4   3  10       20.42       26.86      7.62 o 
  -3   3  10      532.80      550.29     19.53 o 
  -2   3  10      990.82      838.58    116.21 o 
  -1   3  10      540.80      556.20     14.77 o 
   0   3  10      597.41      632.56     17.35 o 
   1   3  10      172.07      177.18      9.26 o 
   2   3  10        0.02        3.29      6.65 o 
   3   3  10      643.83      572.03     25.20 o 
   4   3  10       50.40       76.81     12.25 o 
   5   3  10      152.53      104.87     17.62 o 
   6   3  10       39.86       42.61      8.85 o 
   7   3  10        0.04        1.55      9.05 o 
   8   3  10      179.74      156.51     11.93 o 
   9   3  10        4.11       -0.96     11.68 o 
  10   3  10      275.22      246.08     19.74 o 
  11   3  10      147.73      183.70     19.55 o 
  12   3  10      250.76      271.69     22.09 o 
  13   3  10       11.96       16.07     19.46 o 
  14   3  10       15.91       22.63     21.37 o 
  15   3  10      284.60      289.24     26.17 o 
 -14   4  10       19.20      -19.95     42.12 o 
 -13   4  10       10.42       27.40     20.91 o 
 -12   4  10      343.60      351.90     29.56 o 
 -11   4  10        1.70      -10.49     14.87 o 
 -10   4  10        4.52       -0.37     14.21 o 
  -9   4  10       16.25       14.25     13.58 o 
  -8   4  10       17.70        9.60     12.47 o 
  -7   4  10      202.62      207.70     14.82 o 
  -6   4  10       40.30       41.36     12.10 o 
  -5   4  10      795.86      818.79     18.38 o 
  -4   4  10       25.72       18.53     10.72 o 
  -3   4  10      130.52      150.29     12.81 o 
  -2   4  10       82.27      107.55     11.71 o 
  -1   4  10        0.70       18.93     11.27 o 
   0   4  10      302.43      291.00     13.61 o 
   1   4  10      324.02      257.73     29.07 o 
   2   4  10        5.63        6.62      8.20 o 
   3   4  10        4.88       -1.15      8.86 o 
   4   4  10        0.11       -1.76      9.14 o 
   5   4  10       41.45       48.08     10.12 o 
   6   4  10      133.58      145.27     13.97 o 
   7   4  10       13.90       33.38     12.89 o 
   8   4  10        3.64        1.28     12.91 o 
   9   4  10       99.80      207.89     69.74 o 
  10   4  10       24.03       25.76     17.31 o 
  11   4  10       40.63       49.44     18.91 o 
  12   4  10      132.99      165.01     22.13 o 
  13   4  10        0.86      -20.05     20.94 o 
  14   4  10       33.98       20.48     35.39 o 
 -11   5  10       42.14       46.40     18.41 o 
 -10   5  10       25.55       32.29     17.13 o 
  -9   5  10       41.48       69.00     16.90 o 
  -8   5  10      117.45      139.95     17.50 o 
  -7   5  10        0.58        3.02     14.58 o 
  -6   5  10       27.89       21.73     13.86 o 
  -5   5  10       10.40        1.14     13.73 o 
  -4   5  10        3.83       -4.26     14.77 o 
  -3   5  10      163.82      171.85     16.69 o 
  -2   5  10       57.47       54.45     12.64 o 
  -1   5  10        2.14        6.19     11.84 o 
   0   5  10       13.09       35.43     13.73 o 
   1   5  10       87.36       95.32     23.54 o 
   2   5  10        5.62        9.18     18.00 o 
   3   5  10       42.74       50.31     28.36 o 
   4   5  10       63.24       63.05     15.76 o 
   5   5  10       92.47      112.59     29.73 o 
   6   5  10        1.48       -9.44     15.27 o 
   7   5  10        3.93        5.00     14.54 o 
   8   5  10       56.94       54.50     16.29 o 
   9   5  10       43.96       51.26     16.93 o 
  10   5  10        6.45       -9.29     19.71 o 
  11   5  10       39.38       59.73     21.51 o 
  -7   6  10       11.41       -5.68     20.98 o 
  -6   6  10       18.19       21.41     20.48 o 
  -5   6  10        0.05       -7.00     19.26 o 
  -4   6  10       51.85       71.66     20.32 o 
  -3   6  10      182.36      179.68     19.84 o 
  -2   6  10       58.49      111.79     19.13 o 
  -1   6  10      112.22      129.39     23.14 o 
   0   6  10        0.04        5.73     25.61 o 
   1   6  10       10.71       50.75     25.61 o 
   2   6  10        2.34        1.33     24.15 o 
   3   6  10        5.32       10.90     32.33 o 
   4   6  10        4.98        0.54     33.71 o 
   5   6  10       17.59      -21.02     35.01 o 
   6   6  10        6.41        0.80     20.41 o 
   7   6  10        0.13      -12.97     20.84 o 
 -17   1  11       76.70       98.22     37.22 o 
 -16   1  11       51.24       64.36     24.02 o 
 -15   1  11        9.61       16.03     21.39 o 
 -14   1  11       95.45       72.45     20.42 o 
 -13   1  11       72.47       77.99     15.27 o 
 -12   1  11       28.49       43.31     19.16 o 
 -11   1  11      211.71      194.66     14.58 o 
 -10   1  11       29.53       31.79     11.03 o 
  -9   1  11      554.38      543.70     21.29 o 
  -8   1  11       11.88        7.87      9.41 o 
  -7   1  11      525.15      513.95     12.00 o 
  -6   1  11       44.06       36.24      7.44 o 
  -5   1  11        6.80       14.09      8.55 o 
  -4   1  11       25.59       36.59      8.73 o 
  -3   1  11        3.74        7.94      6.39 o 
  -2   1  11       16.27       58.01     24.63 o 
  -1   1  11        2.07        3.21      5.03 o 
   0   1  11       18.62       18.96      5.10 o 
   1   1  11      159.83      174.15      8.12 o 
   2   1  11       20.92       37.98      6.07 o 
   3   1  11       17.98       33.08      6.86 o 
   4   1  11      669.58      697.56     16.14 o 
   5   1  11       12.37       11.70      6.82 o 
   6   1  11      491.03      511.71     31.16 o 
   7   1  11        0.45       -1.35      9.61 o 
   8   1  11      153.07      176.35     15.89 o 
   9   1  11        0.50       15.93     11.40 o 
  10   1  11      328.26      429.91     56.97 o 
  11   1  11       23.56       22.86     13.57 o 
  12   1  11       62.33       72.40     16.56 o 
  13   1  11        1.70       -0.27     17.47 o 
  14   1  11       10.26       -1.87     16.30 o 
  15   1  11        0.39       -5.42     18.06 o 
  16   1  11        1.58        9.22     22.26 o 
 -16   2  11       21.53       50.58     59.62 o 
 -15   2  11       62.48      121.97     26.31 o 
 -14   2  11       99.44      136.07     23.31 o 
 -13   2  11      282.93      321.46     34.45 o 
 -12   2  11      331.10      319.51     36.82 o 
 -11   2  11      264.13      255.66     19.85 o 
 -10   2  11      488.77      444.64     23.65 o 
  -9   2  11       49.99       47.25      8.91 o 
  -8   2  11      241.44      225.89     11.57 o 
  -7   2  11      285.14      283.74     15.76 o 
  -6   2  11      798.36      765.94     13.95 o 
  -5   2  11      310.91      300.79     11.12 o 
  -4   2  11      161.52      136.79     11.25 o 
  -3   2  11       23.61       43.11      7.76 o 
  -2   2  11        0.16        4.66      6.46 o 
  -1   2  11      260.43      249.43     29.15 o 
   0   2  11       17.61       15.78      5.93 o 
   1   2  11      190.75      213.00      9.11 o 
   2   2  11        3.33       -2.52      5.21 o 
   3   2  11       41.24       58.66      7.93 o 
   4   2  11      129.07      138.88     10.66 o 
   5   2  11      652.30      673.49     30.08 o 
   6   2  11     1138.07     1177.27     45.76 o 
   7   2  11       70.00       68.21     11.26 o 
   8   2  11      472.34      438.32     30.08 o 
   9   2  11      669.93      598.84     39.29 o 
  10   2  11       38.77       22.74     12.71 o 
  11   2  11        7.46       -4.28     13.38 o 
  12   2  11       54.69       73.76     18.35 o 
  13   2  11       72.21       83.80     16.25 o 
  14   2  11      328.42      329.39     20.59 o 
  15   2  11      126.82      135.51     27.85 o 
  16   2  11       76.39       81.56     37.00 o 
 -15   3  11       11.27        4.97     44.26 o 
 -14   3  11       97.17      121.88     24.68 o 
 -13   3  11       72.23       99.84     26.61 o 
 -12   3  11       38.14       54.27     20.19 o 
 -11   3  11       86.20      133.33     24.24 o 
 -10   3  11       81.25       61.53     27.82 o 
  -9   3  11     1318.07     1265.95     40.91 o 
  -8   3  11        0.33      -10.12     11.76 o 
  -7   3  11      416.84      410.53     17.33 o 
  -6   3  11      429.73      519.41     77.90 o 
  -5   3  11        1.58       -3.98      9.35 o 
  -4   3  11       80.75      101.11     10.56 o 
  -3   3  11        0.02       -0.33      7.45 o 
  -2   3  11      380.95      335.94     26.00 o 
  -1   3  11       27.99       39.67      8.19 o 
   0   3  11       95.00      107.70     10.32 o 
   1   3  11      184.62      178.39      9.47 o 
   2   3  11      404.10      383.21     11.90 o 
   3   3  11      590.05      655.95     24.40 o 
   4   3  11      195.15      169.94     16.87 o 
   5   3  11       50.55       82.99     12.76 o 
   6   3  11      237.70      164.87     18.22 o 
   7   3  11        0.32       -4.19      9.09 o 
   8   3  11      251.10      234.75     17.32 o 
   9   3  11       79.75       80.27     13.31 o 
  10   3  11      209.14      207.15     19.95 o 
  11   3  11        7.26       -0.90     17.88 o 
  12   3  11       21.72       13.37     24.97 o 
  13   3  11      133.86      163.93     22.82 o 
  14   3  11        7.67       28.31     21.74 o 
  15   3  11      317.18      282.97     43.03 o 
 -13   4  11      266.41      269.25     51.40 o 
 -12   4  11       78.26       81.82     21.42 o 
 -11   4  11        0.22       -6.16     15.81 o 
 -10   4  11      135.30      157.21     18.96 o 
  -9   4  11      118.78      133.57     16.36 o 
  -8   4  11       28.23       34.05     13.81 o 
  -7   4  11       41.95       42.28     13.10 o 
  -6   4  11      319.54      324.71     15.66 o 
  -5   4  11      609.16      592.27     17.56 o 
  -4   4  11       42.52       64.62     13.08 o 
  -3   4  11      778.25      757.75     17.20 o 
  -2   4  11      579.45      490.18     78.29 o 
  -1   4  11       66.90       89.37     13.79 o 
   0   4  11      438.22      479.16     18.76 o 
   1   4  11       64.83       86.28     10.80 o 
   2   4  11       87.69       98.04     20.46 o 
   3   4  11        0.54       -4.20      9.78 o 
   4   4  11       17.60       25.91      9.80 o 
   5   4  11      142.71      156.10     12.14 o 
   6   4  11       87.20      111.52     14.09 o 
   7   4  11      200.98      203.51     21.50 o 
   8   4  11       67.04      187.42     41.20 o 
   9   4  11      247.13      267.84     31.60 o 
  10   4  11       55.16       73.77     22.22 o 
  11   4  11      371.16      352.67     29.98 o 
  12   4  11       99.04      120.73     22.38 o 
  13   4  11      146.53      144.20     24.41 o 
 -11   5  11       49.34       17.89     28.82 o 
 -10   5  11      108.13      142.23     19.33 o 
  -9   5  11      187.36      180.02     17.94 o 
  -8   5  11       24.05       23.67     21.39 o 
  -7   5  11        3.22      -11.46     16.34 o 
  -6   5  11      565.35      570.73     21.62 o 
  -5   5  11       81.50      123.42     15.98 o 
  -4   5  11      287.67      317.16     17.56 o 
  -3   5  11       47.26       81.61     22.10 o 
  -2   5  11      370.88      394.97     17.07 o 
  -1   5  11      300.97      315.94     27.74 o 
   0   5  11      398.76      442.14     27.17 o 
   1   5  11      217.46      252.85     34.55 o 
   2   5  11        1.23       29.81     25.07 o 
   3   5  11      174.40      167.24     28.28 o 
   4   5  11       56.15       63.35     20.34 o 
   5   5  11      121.79      149.28     18.42 o 
   6   5  11      401.22      370.45     32.20 o 
   7   5  11       16.17       39.15     17.95 o 
   8   5  11      578.43      565.50     36.14 o 
   9   5  11       11.69       37.82     20.49 o 
  10   5  11      199.51      187.49     23.49 o 
  -6   6  11       80.60       92.65     26.06 o 
  -5   6  11      154.70      177.26     23.35 o 
  -4   6  11       70.49       99.84     25.04 o 
  -3   6  11      395.65      423.18     23.33 o 
  -2   6  11        0.64        7.03     23.89 o 
  -1   6  11       30.15       20.04     22.76 o 
   0   6  11       31.82       40.49     21.57 o 
   1   6  11       12.79       35.55     21.86 o 
   2   6  11      578.78      613.48     38.52 o 
   3   6  11       69.66       94.17     27.82 o 
   4   6  11      340.79      334.10     36.92 o 
   5   6  11      319.87      230.15     36.15 o 
   6   6  11      132.76      157.82     28.56 o 
 -16   0  12        0.15       12.33     26.13 o 
 -15   0  12        1.10      -14.40     24.99 o 
 -14   0  12       98.79      118.45     24.59 o 
 -13   0  12       36.48       24.63     21.43 o 
 -12   0  12       44.26       25.66     20.31 o 
 -11   0  12      112.47      100.47     19.54 o 
 -10   0  12      380.09      363.46     21.86 o 
  -9   0  12       73.85       67.70     16.62 o 
  -8   0  12      552.27      489.86     21.48 o 
  -7   0  12      414.10      447.63     21.40 o 
  -6   0  12     4284.21     4050.33     44.43 o 
  -5   0  12       10.07        6.74     12.55 o 
  -4   0  12      617.89      609.42     20.89 o 
  -3   0  12        1.43       11.33      7.84 o 
  -2   0  12      321.96      290.32     21.22 o 
  -1   0  12        0.54        1.72      7.31 o 
   0   0  12       94.26      133.34     31.12 o 
   1   0  12     1353.21     1327.52     34.96 o 
   2   0  12     5254.44     5222.19    113.36 o 
   3   0  12     3488.25     3512.13     68.85 o 
   4   0  12     8030.75     8310.84    114.20 o 
   5   0  12      499.76      540.40     21.82 o 
   6   0  12     1356.69     1342.92     29.11 o 
   7   0  12       35.95       37.95     15.58 o 
   8   0  12       44.62       48.96     16.47 o 
   9   0  12      130.52      129.85     20.28 o 
  10   0  12      141.60      128.78     21.07 o 
  11   0  12      542.27      543.74     28.14 o 
  12   0  12      221.23      202.41     25.29 o 
  13   0  12      158.31      160.43     25.78 o 
  14   0  12      228.04      215.88     29.05 o 
  15   0  12      556.58      584.94     34.76 o 
  16   0  12       11.78       22.72     29.06 o 
 -16   1  12       35.17       72.41     25.07 o 
 -15   1  12       12.46       37.83     22.72 o 
 -14   1  12       15.36       31.82     20.78 o 
 -13   1  12        9.61        6.32     15.30 o 
 -12   1  12      166.10      170.80     16.10 o 
 -11   1  12        0.33        6.83     11.96 o 
 -10   1  12      151.25      152.32     15.27 o 
  -9   1  12      459.16      447.18     15.42 o 
  -8   1  12      280.07      260.24     13.85 o 
  -7   1  12      420.25      429.22     14.96 o 
  -6   1  12        0.83       -2.24      7.03 o 
  -5   1  12        3.11        6.03      7.08 o 
  -4   1  12      859.14      853.89     19.90 o 
  -3   1  12      960.10      884.33     16.02 o 
  -2   1  12     1453.84     1348.27     15.59 o 
  -1   1  12       60.16       74.06      7.58 o 
   0   1  12     2653.97     2619.12     20.55 o 
   1   1  12     1199.33     1203.74     24.40 o 
   2   1  12      167.12      208.44     13.67 o 
   3   1  12      397.78      376.17     11.56 o 
   4   1  12       14.03       24.20      7.25 o 
   5   1  12     1746.76     1756.31     39.11 o 
   6   1  12       26.20       42.22     10.33 o 
   7   1  12      898.24      941.74     27.47 o 
   8   1  12     2111.91     2105.02     33.54 o 
   9   1  12        0.38        8.42     11.95 o 
  10   1  12      232.77      217.70     16.43 o 
  11   1  12       31.53       31.41     14.79 o 
  12   1  12        0.71      164.39    120.28 o 
  13   1  12       35.63       22.86     16.24 o 
  14   1  12      153.05      160.06     18.92 o 
  15   1  12       12.09       -0.48     18.45 o 
  16   1  12        0.02      -24.22     28.76 o 
 -15   2  12       89.67      132.30     26.31 o 
 -14   2  12        0.41       23.21     22.29 o 
 -13   2  12      115.53      177.16     23.26 o 
 -12   2  12        5.13       10.62     19.06 o 
 -11   2  12       31.52       30.25     17.67 o 
 -10   2  12       23.92       29.85     15.81 o 
  -9   2  12       78.10       81.93     12.05 o 
  -8   2  12        3.50       -0.08      8.27 o 
  -7   2  12      136.72      128.46     10.89 o 
  -6   2  12      785.83      743.54     14.24 o 
  -5   2  12       20.03       21.05      8.97 o 
  -4   2  12     1235.94     1264.08     36.08 o 
  -3   2  12      994.35     1026.96     15.32 o 
  -2   2  12       60.93       76.25      8.51 o 
  -1   2  12     1874.42     1707.13     35.18 o 
   0   2  12        4.56       10.66      6.16 o 
   1   2  12      315.56      285.80     34.11 o 
   2   2  12      118.89      168.64     34.35 o 
   3   2  12       77.74       87.97      9.54 o 
   4   2  12      415.13      349.09     12.22 o 
   5   2  12      240.56      214.05     11.56 o 
   6   2  12       46.65       83.11     11.35 o 
   7   2  12      122.74      113.66     13.07 o 
   8   2  12      537.82      565.29     17.80 o 
   9   2  12       66.10       72.16     13.31 o 
  10   2  12       39.10       44.53     13.81 o 
  11   2  12      472.37      469.61     26.78 o 
  12   2  12       46.08       56.64     15.78 o 
  13   2  12        1.96       -9.39     15.90 o 
  14   2  12       24.78       36.20     17.24 o 
  15   2  12        0.01       15.46     24.22 o 
 -14   3  12       48.17       44.55     52.97 o 
 -13   3  12        0.48       -5.02     22.36 o 
 -12   3  12      127.70      153.70     23.17 o 
 -11   3  12       75.59       83.89     23.21 o 
 -10   3  12       38.91       53.84     17.55 o 
  -9   3  12        8.43       -0.22     14.34 o 
  -8   3  12      240.74      206.68     14.18 o 
  -7   3  12      197.94      313.02    111.86 o 
  -6   3  12       19.25       37.11     10.78 o 
  -5   3  12      168.57      174.90     12.98 o 
  -4   3  12      276.22      260.04     11.83 o 
  -3   3  12      950.61      907.96     23.80 o 
  -2   3  12        3.06        5.93      8.03 o 
  -1   3  12       46.38       54.29      8.80 o 
   0   3  12      588.97      577.20     18.71 o 
   1   3  12      137.61      132.10     10.20 o 
   2   3  12       36.67       35.95      8.51 o 
   3   3  12       13.16       34.49     14.77 o 
   4   3  12        3.21        1.51      8.61 o 
   5   3  12       21.43       35.74      9.51 o 
   6   3  12       97.52      100.50     13.15 o 
   7   3  12       40.65       49.70     12.13 o 
   8   3  12       91.69       92.70     18.44 o 
   9   3  12       34.11       29.49     13.41 o 
  10   3  12       52.12       57.09     14.55 o 
  11   3  12       17.51       33.72     19.17 o 
  12   3  12      326.88      315.46     24.00 o 
  13   3  12      265.08      267.43     24.93 o 
  14   3  12      175.41      197.16     29.23 o 
 -12   4  12       53.54       47.44     28.69 o 
 -11   4  12      106.55       97.62     23.23 o 
 -10   4  12       57.02       68.72     16.27 o 
  -9   4  12       43.41       44.78     15.11 o 
  -8   4  12       30.41       42.31     14.54 o 
  -7   4  12        0.01        3.00     12.91 o 
  -6   4  12       70.09      106.44     17.59 o 
  -5   4  12       62.97       77.89     13.34 o 
  -4   4  12       48.35       51.01     12.21 o 
  -3   4  12      163.17      150.94     13.21 o 
  -2   4  12        5.49       15.79     10.63 o 
  -1   4  12       84.94       72.34     34.58 o 
   0   4  12       50.68       44.86     12.27 o 
   1   4  12       20.48       18.74     13.16 o 
   2   4  12        5.24        6.85     10.78 o 
   3   4  12       88.03       65.58     21.88 o 
   4   4  12       24.54       23.40     11.14 o 
   5   4  12       26.39       39.62     11.91 o 
   6   4  12        6.04       16.20     14.83 o 
   7   4  12        7.45       11.23     16.09 o 
   8   4  12       59.56       77.73     21.03 o 
   9   4  12      103.42      142.24     20.04 o 
  10   4  12       60.77       85.79     21.47 o 
  11   4  12      245.73      246.88     24.42 o 
  12   4  12       18.84       30.70     22.37 o 
 -10   5  12       48.18       67.84     21.17 o 
  -9   5  12       17.08       19.35     17.91 o 
  -8   5  12        0.40      -16.57     16.57 o 
  -7   5  12       30.33       35.80     16.42 o 
  -6   5  12       23.36       28.93     15.55 o 
  -5   5  12        7.12        2.41     15.06 o 
  -4   5  12       37.12       33.10     15.15 o 
  -3   5  12       38.35       43.90     15.65 o 
  -2   5  12        1.65        6.13     13.05 o 
  -1   5  12        8.87       19.09     13.95 o 
   0   5  12        9.99       19.69     18.97 o 
   1   5  12      107.83      154.63     36.38 o 
   2   5  12       50.35       81.02     21.45 o 
   3   5  12      209.69      223.65     32.10 o 
   4   5  12        1.03       24.46     25.15 o 
   5   5  12       36.65       41.05     26.75 o 
   6   5  12       45.50       54.23     18.20 o 
   7   5  12       66.61       63.42     18.95 o 
   8   5  12      119.13      139.41     21.33 o 
   9   5  12        7.48       37.58     21.57 o 
  -4   6  12       41.73       71.91     24.25 o 
  -3   6  12       42.77       23.68     24.63 o 
  -2   6  12        0.97       10.17     22.17 o 
  -1   6  12       79.40      100.62     25.52 o 
   0   6  12       30.24       55.60     24.98 o 
   1   6  12        7.09       25.14     24.04 o 
   2   6  12      138.91      193.43     35.35 o 
   3   6  12       67.66       77.97     29.05 o 
 -15   1  13       26.98       53.71     24.34 o 
 -14   1  13        0.20       17.61     21.62 o 
 -13   1  13       88.61      118.88     18.09 o 
 -12   1  13       21.42       28.03     14.61 o 
 -11   1  13       17.08        6.48     12.83 o 
 -10   1  13      240.31      225.82     14.80 o 
  -9   1  13      105.34      116.92     17.14 o 
  -8   1  13        0.70        4.58     10.21 o 
  -7   1  13        0.51        0.92      9.92 o 
  -6   1  13       36.77       36.32     10.25 o 
  -5   1  13      312.07      322.95     11.53 o 
  -4   1  13       24.04       33.16      8.10 o 
  -3   1  13        0.09        1.62      7.04 o 
  -2   1  13        0.04        2.00      8.02 o 
  -1   1  13       91.73       99.08     15.16 o 
   0   1  13     1082.78     1093.88     13.38 o 
   1   1  13       66.50       90.95      7.57 o 
   2   1  13      675.28      683.54     13.24 o 
   3   1  13      401.57      387.51     11.97 o 
   4   1  13       53.09       70.44     10.15 o 
   5   1  13      400.84      395.98     24.69 o 
   6   1  13      381.89      403.48     15.31 o 
   7   1  13     1842.63     1910.49     33.25 o 
   8   1  13       60.43       83.39     12.74 o 
   9   1  13        0.01       -4.98     12.30 o 
  10   1  13       35.99       33.50     13.74 o 
  11   1  13      298.20      279.85     24.91 o 
  12   1  13        8.34        5.62     15.42 o 
  13   1  13      100.76       92.81     18.18 o 
  14   1  13       24.14       43.92     18.68 o 
  15   1  13      141.73      157.00     21.35 o 
 -14   2  13        3.18       20.88     30.79 o 
 -13   2  13       15.62       38.67     25.38 o 
 -12   2  13       42.44       54.43     27.39 o 
 -11   2  13       10.05       15.08     22.18 o 
 -10   2  13        6.70       25.83     15.82 o 
  -9   2  13      689.24      688.28     22.61 o 
  -8   2  13      430.60      422.87     18.05 o 
  -7   2  13      505.18      484.37     16.62 o 
  -6   2  13      195.02      200.63     11.48 o 
  -5   2  13       14.65        5.83      8.05 o 
  -4   2  13      675.04      588.09     16.04 o 
  -3   2  13       86.45       77.69     13.68 o 
  -2   2  13      484.18      432.13     12.62 o 
  -1   2  13      229.13      214.92     11.18 o 
   0   2  13       34.78       45.91      7.91 o 
   1   2  13        0.25        2.30      6.11 o 
   2   2  13       21.35       22.19      7.94 o 
   3   2  13     1101.08     1056.45     29.83 o 
   4   2  13        7.38        3.09      8.04 o 
   5   2  13      644.35      677.68     23.27 o 
   6   2  13      174.24      151.74     14.14 o 
   7   2  13        0.02       -7.34     11.35 o 
   8   2  13      132.44      128.56     14.62 o 
   9   2  13      119.98      135.91     15.12 o 
  10   2  13      164.39      169.89     16.46 o 
  11   2  13      439.25      445.24     19.62 o 
  12   2  13      180.56      195.63     18.18 o 
  13   2  13       91.67      106.20     18.69 o 
  14   2  13      209.31      191.43     20.80 o 
 -13   3  13       40.92       38.26     41.77 o 
 -12   3  13      140.21      163.40     40.36 o 
 -11   3  13       17.34       31.43     19.50 o 
 -10   3  13      210.46      245.47     21.41 o 
  -9   3  13      121.89      139.36     33.22 o 
  -8   3  13        0.34        0.49     20.10 o 
  -7   3  13        4.89        4.89     10.95 o 
  -6   3  13       48.24       30.32     14.00 o 
  -5   3  13       41.16       42.90     11.29 o 
  -4   3  13       81.08      106.45     12.47 o 
  -3   3  13      311.95      262.85     33.18 o 
  -2   3  13        4.61        8.43      8.67 o 
  -1   3  13        0.82        4.23      8.36 o 
   0   3  13      167.53      218.76     24.28 o 
   1   3  13       16.18       15.25      9.83 o 
   2   3  13      145.91      184.44     13.02 o 
   3   3  13       63.64       37.53     11.24 o 
   4   3  13       68.67       79.47     10.25 o 
   5   3  13      282.37      299.92     13.71 o 
   6   3  13      308.31      275.12     20.23 o 
   7   3  13      337.56      324.46     24.77 o 
   8   3  13        0.00       -2.30     12.69 o 
   9   3  13       13.48       23.12     14.27 o 
  10   3  13      150.08      140.76     31.78 o 
  11   3  13       61.19       70.59     20.33 o 
  12   3  13      211.43      230.44     23.98 o 
  13   3  13       63.68      103.63     26.86 o 
 -11   4  13       23.37       11.76     21.33 o 
 -10   4  13        4.19      -12.64     22.26 o 
  -9   4  13       15.81       -4.31     15.71 o 
  -8   4  13        1.15      -10.50     14.18 o 
  -7   4  13       20.94       16.00     14.28 o 
  -6   4  13       67.80       89.45     14.23 o 
  -5   4  13        0.44        8.43     12.66 o 
  -4   4  13      613.78      604.27     20.34 o 
  -3   4  13        5.91       19.00     11.91 o 
  -2   4  13      638.79      614.42     17.24 o 
  -1   4  13      273.78      328.26     22.29 o 
   0   4  13      202.78      199.41     17.53 o 
   1   4  13      433.83      428.86     22.67 o 
   2   4  13        0.86        2.00     11.06 o 
   3   4  13      150.37      141.65     14.12 o 
   4   4  13      202.59      166.25     31.42 o 
   5   4  13       44.49       68.22     11.63 o 
   6   4  13      103.27      133.89     18.48 o 
   7   4  13        0.20       -7.41     24.95 o 
   8   4  13      447.10      434.60     33.44 o 
   9   4  13       18.35       13.18     22.99 o 
  10   4  13      502.54      501.63     26.22 o 
  11   4  13       40.70       44.35     22.51 o 
  -8   5  13        0.91       14.47     19.77 o 
  -7   5  13      104.22      137.00     18.57 o 
  -6   5  13        1.66        8.18     16.27 o 
  -5   5  13       19.50       39.98     16.28 o 
  -4   5  13       34.05       61.09     16.07 o 
  -3   5  13      568.77      526.61     24.82 o 
  -2   5  13      168.28      184.02     19.31 o 
  -1   5  13     1018.24      984.14     30.04 o 
   0   5  13      423.29      412.72     25.93 o 
   1   5  13       28.26       61.45     33.63 o 
   2   5  13      573.31      570.75     28.43 o 
   3   5  13      142.84      179.59     31.42 o 
   4   5  13       42.86       79.12     22.43 o 
   5   5  13      212.22      217.38     32.56 o 
   6   5  13       48.55       84.92     30.27 o 
   7   5  13      151.60      143.78     34.17 o 
   8   5  13        0.94       14.87     25.33 o 
 -15   0  14       11.67       24.23     35.39 o 
 -14   0  14       42.45       44.22     33.59 o 
 -13   0  14      156.48      318.74     93.18 o 
 -12   0  14       25.32       14.42     21.25 o 
 -11   0  14      417.35      473.17     47.89 o 
 -10   0  14      438.48      429.23     23.45 o 
  -9   0  14     2404.51     2162.10     37.83 o 
  -8   0  14      247.75      257.92     20.83 o 
  -7   0  14     1966.98     1949.60     46.86 o 
  -6   0  14      283.37      413.34    129.22 o 
  -5   0  14        0.08       -6.37     13.13 o 
  -4   0  14      650.89      678.03     22.82 o 
  -3   0  14       13.52       13.14     12.65 o 
  -2   0  14      438.81      338.01    140.07 o 
  -1   0  14     1158.47     1090.12     19.15 o 
   0   0  14     1098.47     1073.33     20.31 o 
   1   0  14     3807.12     3656.86     66.71 o 
   2   0  14      277.56      298.76     18.66 o 
   3   0  14       19.72       26.13     12.80 o 
   4   0  14      207.34      197.13     18.01 o 
   5   0  14       20.10        8.09     14.21 o 
   6   0  14      141.84      163.52     19.69 o 
   7   0  14      604.74      568.92     25.82 o 
   8   0  14      470.08      474.59     34.47 o 
   9   0  14      342.14      324.12     24.45 o 
  10   0  14      710.88      681.42     29.71 o 
  11   0  14        4.57      -19.52     30.15 o 
  12   0  14      343.52      338.24     29.25 o 
  13   0  14       20.15       26.23     25.23 o 
  14   0  14      259.48      274.47     32.02 o 
 -14   1  14        0.54       34.05     23.15 o 
 -13   1  14      339.25      335.28     23.02 o 
 -12   1  14       12.08        5.32     15.06 o 
 -11   1  14       59.15       60.51     14.09 o 
 -10   1  14      276.95      269.95     15.68 o 
  -9   1  14       18.08       26.03     11.48 o 
  -8   1  14      376.37      361.82     15.89 o 
  -7   1  14      135.50      152.75     14.35 o 
  -6   1  14     1914.77     1786.42     26.49 o 
  -5   1  14      869.70      911.66     68.23 o 
  -4   1  14      874.10      817.47     17.81 o 
  -3   1  14     1349.04     1143.21    135.74 o 
  -2   1  14      816.41      760.63     14.20 o 
  -1   1  14      302.21      274.89     41.42 o 
   0   1  14        2.10        7.26      7.14 o 
   1   1  14       48.32       52.95      7.84 o 
   2   1  14      123.94      116.68     10.48 o 
   3   1  14       25.26       29.56      9.35 o 
   4   1  14     2136.19     2073.44     55.21 o 
   5   1  14       26.64       36.36     10.93 o 
   6   1  14      608.07      598.37     17.19 o 
   7   1  14       33.12       39.18     12.05 o 
   8   1  14      568.14      545.40     18.37 o 
   9   1  14        0.39        4.93     13.09 o 
  10   1  14      127.67      145.42     15.84 o 
  11   1  14      144.90      146.98     16.93 o 
  12   1  14        0.18      -16.15     16.15 o 
  13   1  14      109.82      116.05     18.78 o 
  14   1  14      156.62      165.33     21.85 o 
 -13   2  14       88.31      131.24     24.43 o 
 -12   2  14      114.66      161.74     22.76 o 
 -11   2  14       49.05       43.10     18.94 o 
 -10   2  14      155.90      149.36     19.50 o 
  -9   2  14       19.56       31.19     15.18 o 
  -8   2  14        0.65       -4.35     11.22 o 
  -7   2  14      441.28      403.50     16.47 o 
  -6   2  14      228.82      236.42     14.77 o 
  -5   2  14       17.22       23.12      8.80 o 
  -4   2  14      719.07      666.76     14.67 o 
  -3   2  14      202.14      187.27     11.35 o 
  -2   2  14      403.06      376.13     15.74 o 
  -1   2  14       94.03      105.00     10.16 o 
   0   2  14      102.86      111.48     11.82 o 
   1   2  14     1032.36      909.53     17.66 o 
   2   2  14       71.15       95.68     10.08 o 
   3   2  14       81.50       98.46     10.46 o 
   4   2  14       36.31       42.19     12.10 o 
   5   2  14      206.93      205.81     14.49 o 
   6   2  14       36.55       43.65     12.05 o 
   7   2  14       67.45       76.45     13.29 o 
   8   2  14       59.51       61.15     13.80 o 
   9   2  14        7.27      -10.25     15.99 o 
  10   2  14      135.56      127.12     16.63 o 
  11   2  14       47.14       25.05     16.19 o 
  12   2  14       41.43       42.04     17.50 o 
  13   2  14      103.70      112.66     22.76 o 
 -12   3  14        2.13        4.96     22.35 o 
 -11   3  14      296.74      315.76     37.22 o 
 -10   3  14      670.03      649.43     28.71 o 
  -9   3  14        8.88        6.40     16.02 o 
  -8   3  14        0.05        9.98     23.00 o 
  -7   3  14       80.37       83.10     13.03 o 
  -6   3  14       58.26       77.71     12.26 o 
  -5   3  14      104.05      102.83     17.40 o 
  -4   3  14       14.15       14.85     11.45 o 
  -3   3  14        2.12       -0.69      8.90 o 
  -2   3  14       20.86       15.37      9.48 o 
  -1   3  14      613.14      560.16     16.35 o 
   0   3  14        2.15        3.09     10.28 o 
   1   3  14      454.55      423.70     15.54 o 
   2   3  14      145.47      140.62     13.34 o 
   3   3  14       18.53       10.93     11.02 o 
   4   3  14        0.45        2.81      9.82 o 
   5   3  14      188.14      181.60     14.87 o 
   6   3  14      123.51      125.90     14.70 o 
   7   3  14      125.62      145.18     15.65 o 
   8   3  14        4.62       -1.89     13.24 o 
   9   3  14       46.83       44.86     15.34 o 
  10   3  14       42.77       22.74     15.96 o 
  11   3  14      238.91      253.80     23.93 o 
  12   3  14        4.71       43.64     33.71 o 
 -10   4  14        2.05       -1.71     22.09 o 
  -9   4  14        1.24      -21.85     21.85 o 
  -8   4  14        4.33       -6.41     15.10 o 
  -7   4  14      117.96      124.22     16.30 o 
  -6   4  14        0.63      -14.08     24.57 o 
  -5   4  14       64.75       64.84     14.70 o 
  -4   4  14        0.29        6.69     12.63 o 
  -3   4  14       84.31      107.02     14.02 o 
  -2   4  14        0.85       11.91     13.21 o 
  -1   4  14        6.07       -1.41     33.40 o 
   0   4  14       23.29       33.32     15.21 o 
   1   4  14       11.09       -3.90     13.95 o 
   2   4  14       90.21       82.55     30.32 o 
   3   4  14        2.19       -2.12     10.69 o 
   4   4  14       22.41       29.30     12.79 o 
   5   4  14       88.97       67.70     13.29 o 
   6   4  14       25.48        1.53     21.41 o 
   7   4  14       73.07       95.01     19.15 o 
   8   4  14      114.74      126.82     38.94 o 
   9   4  14       96.81      152.71     33.29 o 
  10   4  14      157.27      231.19     24.56 o 
  -7   5  14        8.25       20.68     20.08 o 
  -6   5  14       10.57       24.99     19.86 o 
  -5   5  14      238.63      245.23     29.19 o 
  -4   5  14       69.98       96.19     23.86 o 
  -3   5  14        7.89       32.92     19.03 o 
  -2   5  14        0.17       -0.03     16.88 o 
  -1   5  14       80.12       86.38     25.89 o 
   0   5  14       37.79       20.60     24.84 o 
   1   5  14       88.62       26.83     19.95 o 
   2   5  14       13.40       16.32     17.74 o 
   3   5  14        0.16        9.10     27.98 o 
   4   5  14       13.30      -15.33     22.29 o 
   5   5  14       36.80       60.50     24.86 o 
   6   5  14       60.15      105.41     35.24 o 
 -13   1  15        6.83       17.68     22.37 o 
 -12   1  15       17.21        9.16     16.56 o 
 -11   1  15      154.56      161.01     16.16 o 
 -10   1  15       38.17       30.43     13.19 o 
  -9   1  15      112.34      117.76     13.68 o 
  -8   1  15      159.20      156.61     14.82 o 
  -7   1  15       89.44      110.63     13.13 o 
  -6   1  15      262.82      255.36     15.14 o 
  -5   1  15       38.11       45.88     14.50 o 
  -4   1  15       44.57       53.21     10.71 o 
  -3   1  15      178.22      154.33     23.76 o 
  -2   1  15      130.05      127.89     11.02 o 
  -1   1  15      251.44      223.38     11.56 o 
   0   1  15       47.49       62.31     10.10 o 
   1   1  15       17.18       18.10      8.99 o 
   2   1  15       54.38       64.15      9.94 o 
   3   1  15       25.29       36.17      9.91 o 
   4   1  15      715.38      686.01     19.25 o 
   5   1  15      123.60      139.27     14.02 o 
   6   1  15      130.54      139.96     14.98 o 
   7   1  15        0.02        6.90     12.10 o 
   8   1  15        0.25        5.33     15.05 o 
   9   1  15       26.07       25.94     14.09 o 
  10   1  15        5.40       -0.45     14.56 o 
  11   1  15       21.25       20.73     15.84 o 
  12   1  15      161.25      191.27     19.23 o 
  13   1  15       21.47       16.31     21.98 o 
 -12   2  15       45.84       43.91     22.05 o 
 -11   2  15       99.24       92.98     21.29 o 
 -10   2  15      196.71      189.12     23.82 o 
  -9   2  15       16.31       17.82     15.89 o 
  -8   2  15       23.07       25.93     15.39 o 
  -7   2  15      225.61      205.31     15.88 o 
  -6   2  15        0.06        1.11     11.00 o 
  -5   2  15       75.25       64.90     11.84 o 
  -4   2  15        4.26        0.16      8.63 o 
  -3   2  15      329.91      317.95     14.25 o 
  -2   2  15        1.13        1.88      8.40 o 
  -1   2  15       72.45       84.04     12.82 o 
   0   2  15      127.70      101.00     30.46 o 
   1   2  15      143.42      138.39     13.44 o 
   2   2  15       29.86       42.93     10.99 o 
   3   2  15       48.08       48.73     13.07 o 
   4   2  15       14.08       23.41     10.99 o 
   5   2  15      163.85      152.32     14.96 o 
   6   2  15       12.33       14.74     12.05 o 
   7   2  15      446.44      445.11     22.69 o 
   8   2  15      193.61      209.35     21.09 o 
   9   2  15       47.28       46.94     16.77 o 
  10   2  15      137.86      168.07     18.50 o 
  11   2  15        5.04        3.01     19.93 o 
  12   2  15        3.50        8.66     22.88 o 
 -11   3  15        6.49       38.75     49.57 o 
 -10   3  15        1.21        6.27     19.15 o 
  -9   3  15        1.10        9.74     23.48 o 
  -8   3  15       66.88       82.53     25.18 o 
  -7   3  15       96.54      129.37     35.03 o 
  -6   3  15      171.82      168.16     18.75 o 
  -5   3  15      163.25      113.20     38.55 o 
  -4   3  15       47.82       43.62     11.99 o 
  -3   3  15        4.31       10.34     11.04 o 
  -2   3  15       16.81       19.88     11.33 o 
  -1   3  15      212.02      222.18     14.87 o 
   0   3  15       56.70       67.02     12.09 o 
   1   3  15      337.74      341.07     15.57 o 
   2   3  15       55.61       45.91     16.01 o 
   3   3  15      286.94      274.89     15.61 o 
   4   3  15      654.16      672.65     74.73 o 
   5   3  15        7.10       16.79     14.13 o 
   6   3  15      220.74      208.83     17.90 o 
   7   3  15       65.30       63.42     14.69 o 
   8   3  15       51.52       61.04     15.26 o 
   9   3  15       10.62        9.00     15.72 o 
  10   3  15       44.27       54.57     28.61 o 
  11   3  15      116.08      152.78     27.88 o 
  -9   4  15        4.87       49.30     43.65 o 
  -8   4  15       99.04      145.60     23.94 o 
  -7   4  15      248.03      211.88     20.26 o 
  -6   4  15        0.29        4.30     15.24 o 
  -5   4  15      438.37      431.22     19.06 o 
  -4   4  15       37.54       66.30     16.78 o 
  -3   4  15      206.34      199.68     18.52 o 
  -2   4  15      220.92      226.65     18.35 o 
  -1   4  15      264.04      302.75     50.49 o 
   0   4  15      329.23      290.87     20.41 o 
   1   4  15       37.10       26.10     16.07 o 
   2   4  15      485.43      471.80     21.23 o 
   3   4  15      116.48      115.77     15.60 o 
   4   4  15      182.60      170.46     18.49 o 
   5   4  15      129.59      136.66     18.43 o 
   6   4  15        6.08       -0.94     27.63 o 
   7   4  15      350.78      366.57     28.98 o 
   8   4  15      113.92      149.64     22.36 o 
   9   4  15        4.56       43.16     39.21 o 
  -4   5  15      916.44      904.10     28.57 o 
  -3   5  15      190.42      168.87     27.48 o 
  -2   5  15      217.80      216.24     27.54 o 
  -1   5  15      508.68      473.36     23.77 o 
   0   5  15        0.62       28.07     21.47 o 
   1   5  15      245.62      166.55     41.28 o 
   2   5  15        0.75       28.51     31.19 o 
   3   5  15      228.77      250.33     36.23 o 
   4   5  15      218.48      250.48     44.87 o 
 -13   0  16      486.78      469.09     43.11 o 
 -12   0  16      285.67      274.34     27.82 o 
 -11   0  16      364.54      346.54     27.90 o 
 -10   0  16      603.48      550.23     27.53 o 
  -9   0  16      125.53      140.64     22.63 o 
  -8   0  16      275.50      295.78     23.96 o 
  -7   0  16      270.17      260.95     23.54 o 
  -6   0  16      347.46      352.24     23.37 o 
  -5   0  16      373.05      326.72     22.00 o 
  -4   0  16       27.44       51.34     15.94 o 
  -3   0  16      634.80      473.76    130.32 o 
  -2   0  16      196.47      184.05     23.47 o 
  -1   0  16      886.79      859.58     29.05 o 
   0   0  16       78.85       86.68     24.15 o 
   1   0  16      410.26      409.14     21.21 o 
   2   0  16       49.36       62.69     14.51 o 
   3   0  16       93.93      102.03     16.58 o 
   4   0  16     1071.92      964.47     27.59 o 
   5   0  16       18.31       41.90     16.45 o 
   6   0  16     1591.00     1482.83     33.11 o 
   8   0  16      226.97      230.31     23.27 o 
   9   0  16      547.54      475.38     27.43 o 
  10   0  16        0.40      -12.60     22.23 o 
  11   0  16      306.41      285.21     28.31 o 
  12   0  16        0.28      -14.14     25.18 o 
 -12   1  16       13.71      -13.69     20.92 o 
 -11   1  16      260.21      279.37     18.79 o 
 -10   1  16       29.31       35.37     14.03 o 
  -9   1  16      570.09      537.03     23.28 o 
  -8   1  16       98.18      100.23     17.42 o 
  -7   1  16      850.23      801.77     20.28 o 
  -6   1  16      458.62      416.74     16.99 o 
  -5   1  16       21.75       34.41     11.45 o 
  -4   1  16      302.97      291.85     15.13 o 
  -3   1  16       92.49      114.83     12.43 o 
  -2   1  16       75.18      101.03     12.65 o 
  -1   1  16       34.44       32.72     10.16 o 
   0   1  16       21.89       38.65     10.16 o 
   1   1  16     1090.14     1027.96     23.00 o 
   2   1  16      480.59      477.78     18.76 o 
   3   1  16      646.25      646.83     17.28 o 
   4   1  16      185.82      191.82     14.84 o 
   5   1  16      355.41      339.87     20.71 o 
   6   1  16      317.18      309.69     20.56 o 
   7   1  16      408.00      386.18     18.15 o 
   8   1  16      185.13      173.97     17.32 o 
   9   1  16       99.08      122.02     16.47 o 
  10   1  16      243.10      246.26     26.16 o 
  11   1  16       21.16       20.25     18.03 o 
  12   1  16       21.93       18.06     24.02 o 
 -11   2  16        0.08       14.82     24.16 o 
 -10   2  16      107.21      105.76     20.03 o 
  -9   2  16       38.87       32.04     16.93 o 
  -8   2  16       22.67       30.14     16.45 o 
  -7   2  16        3.51        7.20     12.28 o 
  -6   2  16       14.56       15.40     12.22 o 
  -5   2  16      191.30      203.81     15.78 o 
  -4   2  16      150.11      155.08     29.19 o 
  -3   2  16      104.32      121.31     15.61 o 
  -2   2  16      152.60      138.45     13.25 o 
  -1   2  16      573.26      556.38     16.87 o 
   0   2  16       38.99       49.81     10.67 o 
   1   2  16      286.18      273.28     15.06 o 
   2   2  16       82.12       82.36     14.55 o 
   3   2  16       69.33       91.50     15.01 o 
   4   2  16      435.38      457.95     66.81 o 
   5   2  16        2.36        6.16     11.68 o 
   6   2  16       52.26       71.21     13.83 o 
   7   2  16      363.21      356.13     19.76 o 
   8   2  16       19.76       27.80     14.79 o 
   9   2  16      373.31      470.32     68.77 o 
  10   2  16       33.27       37.95     17.43 o 
  11   2  16       96.13      123.98     22.02 o 
 -10   3  16       11.26       62.30     47.77 o 
  -9   3  16      138.13      130.29     22.60 o 
  -8   3  16        0.08       -1.71     17.46 o 
  -7   3  16       10.00        7.72     24.11 o 
  -6   3  16       22.64       18.79     16.73 o 
  -5   3  16       11.68       27.59     16.81 o 
  -4   3  16        4.85        1.99     11.80 o 
  -3   3  16        0.59        0.04     13.70 o 
  -2   3  16      391.55      332.97     16.55 o 
  -1   3  16       83.98       97.18     13.69 o 
   0   3  16      142.41      145.79     14.71 o 
   1   3  16      224.28      193.91     17.18 o 
   2   3  16        0.47      -12.08     12.08 o 
   3   3  16      144.83      174.10     18.60 o 
   4   3  16       89.64       93.25     16.56 o 
   5   3  16      102.07      134.03     17.71 o 
   6   3  16       74.16       83.78     17.51 o 
   7   3  16        0.04       15.61     14.83 o 
   8   3  16        1.40        0.11     17.87 o 
   9   3  16       23.92       33.96     17.00 o 
  10   3  16      330.61      392.04     45.25 o 
  -7   4  16       69.78       42.32     28.82 o 
  -6   4  16      216.48      248.14     25.16 o 
  -5   4  16        9.89       -6.29     17.35 o 
  -4   4  16        7.68        1.45     28.39 o 
  -3   4  16       18.55       19.45     16.55 o 
  -2   4  16        3.55        3.66     15.86 o 
  -1   4  16       21.61       21.14     21.45 o 
   0   4  16       98.05       92.22     18.58 o 
   1   4  16       93.01      121.90     19.26 o 
   2   4  16      155.59      164.85     19.74 o 
   3   4  16        3.80       11.19     19.10 o 
   4   4  16        0.16       13.14     16.91 o 
   5   4  16        0.06        7.78     21.59 o 
   6   4  16       24.30       32.88     35.12 o 
   7   4  16      345.75      345.19     45.25 o 
 -11   1  17        0.80        2.35     16.27 o 
 -10   1  17       44.49       57.37     15.45 o 
  -9   1  17        2.16        3.52     13.67 o 
  -8   1  17       38.81       46.77     14.07 o 
  -7   1  17      164.27      172.06     16.86 o 
  -6   1  17       21.10       34.38     12.76 o 
  -5   1  17       57.15       90.81     15.80 o 
  -4   1  17       94.97      109.71     12.89 o 
  -3   1  17       64.64       71.06     11.98 o 
  -2   1  17       22.64       19.70     12.10 o 
  -1   1  17       12.44       13.34     12.41 o 
   0   1  17      137.63      145.09     21.53 o 
   1   1  17       25.72       34.69     13.41 o 
   2   1  17       19.66       29.30     15.59 o 
   3   1  17       30.00       34.44     16.03 o 
   4   1  17       13.83       18.67     11.46 o 
   5   1  17      254.39      261.74     16.09 o 
   6   1  17       25.25       24.20     13.15 o 
   7   1  17      399.80      384.48     18.98 o 
   8   1  17      121.74      154.95     17.45 o 
   9   1  17        0.44      -10.54     18.78 o 
  10   1  17       55.64       23.14     17.66 o 
  11   1  17        0.15       -1.48     20.42 o 
 -10   2  17       10.94       21.23     30.57 o 
  -9   2  17       15.47       22.41     17.92 o 
  -8   2  17       65.29      102.48     23.04 o 
  -7   2  17        1.90        5.29     15.98 o 
  -6   2  17      269.13      258.63     17.15 o 
  -5   2  17        8.79       14.15     12.49 o 
  -4   2  17       98.13      102.45     13.59 o 
  -3   2  17      105.11      124.64     16.68 o 
  -2   2  17       26.39       33.21     14.26 o 
  -1   2  17       15.43       17.65     11.23 o 
   0   2  17      141.80      211.28     44.97 o 
   1   2  17        3.98       10.91     13.77 o 
   2   2  17      123.99      120.83     16.40 o 
   3   2  17        0.72        0.89     14.33 o 
   4   2  17      225.88      224.31     19.52 o 
   5   2  17       18.38       35.70     15.37 o 
   6   2  17      323.96      307.16     21.27 o 
   7   2  17       36.02       51.42     14.80 o 
   8   2  17      258.61      246.78     19.96 o 
   9   2  17       74.87       75.75     17.57 o 
  10   2  17        3.90       18.43     20.55 o 
  -8   3  17       29.26       -3.99     27.12 o 
  -7   3  17       12.69      -16.80     19.99 o 
  -6   3  17       23.06       44.43     18.39 o 
  -5   3  17       84.96       57.27     21.05 o 
  -4   3  17       29.14       40.19     28.82 o 
  -3   3  17       52.59       57.64     15.74 o 
  -2   3  17       92.99      150.49     22.58 o 
  -1   3  17        0.03       11.48     12.86 o 
   0   3  17      348.95      363.88     17.73 o 
   1   3  17      229.79      232.94     19.27 o 
   2   3  17       76.23      116.33     21.42 o 
   3   3  17      335.51      305.40     21.03 o 
   4   3  17        9.86      174.02    102.62 o 
   5   3  17       70.71       64.31     18.37 o 
   6   3  17        1.07       -3.24     17.11 o 
   7   3  17       47.48       49.28     18.72 o 
   8   3  17      122.92      168.57     27.92 o 
  -5   4  17       23.29       12.46     23.45 o 
  -4   4  17      124.60      138.14     20.38 o 
  -3   4  17      213.16      196.18     26.32 o 
  -2   4  17      105.80      140.16     25.00 o 
  -1   4  17      360.98      345.65     39.36 o 
   0   4  17       12.22        8.19     18.23 o 
   1   4  17      239.69      194.03     21.97 o 
   2   4  17        0.03        8.87     21.46 o 
   3   4  17        8.88       33.63     31.11 o 
   4   4  17      441.02      434.91     28.72 o 
   5   4  17       40.78       70.02     37.22 o 
 -10   0  18        0.11        5.95     21.77 o 
  -9   0  18      396.52      385.37     28.52 o 
  -8   0  18       37.26       35.79     20.54 o 
  -7   0  18      400.13      420.89     41.77 o 
  -6   0  18      302.35      306.67     26.35 o 
  -5   0  18      481.51      448.74     26.15 o 
  -4   0  18      712.62      708.74     36.27 o 
  -3   0  18        0.02       21.77     16.43 o 
  -2   0  18      853.83      822.76     41.66 o 
  -1   0  18      229.39      225.26     32.10 o 
   0   0  18      132.20      126.65     29.81 o 
   1   0  18      126.11      152.11     30.50 o 
   2   0  18       22.81       49.61     28.74 o 
   3   0  18      149.87      163.80     34.85 o 
   4   0  18      311.88      297.32     24.68 o 
   5   0  18       12.68        5.90     17.91 o 
   6   0  18      247.98      236.33     24.66 o 
   7   0  18      128.60      141.76     23.94 o 
   8   0  18      684.99      608.48     30.24 o 
   9   0  18       54.65       69.56     24.06 o 
  10   0  18      424.82      403.20     40.28 o 
 -10   1  18      165.26      203.25     24.17 o 
  -9   1  18        0.64       -3.88     14.73 o 
  -8   1  18      404.76      376.86     19.37 o 
  -7   1  18       44.61       58.54     17.61 o 
  -6   1  18      215.36      361.66     85.04 o 
  -5   1  18      755.69      710.15     20.33 o 
  -4   1  18        4.25        2.02     11.29 o 
  -3   1  18      168.36      171.14     17.86 o 
  -2   1  18      102.89      119.68     15.70 o 
  -1   1  18      218.79      213.01     22.77 o 
   0   1  18      204.53      188.59     22.87 o 
   1   1  18      255.48      250.73     24.65 o 
   2   1  18       61.81       81.50     15.64 o 
   3   1  18      321.79      309.56     20.16 o 
   4   1  18      211.19      196.75     19.82 o 
   5   1  18       66.85       80.68     17.23 o 
   6   1  18      271.76      289.37     34.70 o 
   7   1  18       86.60      106.50     16.24 o 
   8   1  18        2.03       -1.36     15.69 o 
   9   1  18      279.57      258.99     24.09 o 
  -8   2  18      220.31      234.15     30.95 o 
  -7   2  18       23.38       32.64     17.77 o 
  -6   2  18      194.79      197.49     18.21 o 
  -5   2  18       27.96       40.83     15.83 o 
  -4   2  18      200.98      207.33     19.74 o 
  -3   2  18        3.60       14.77     15.54 o 
  -2   2  18      466.13      400.17     20.66 o 
  -1   2  18        9.11        4.95     17.55 o 
   0   2  18        2.61        8.94     14.11 o 
   1   2  18      332.91      309.26     20.65 o 
   2   2  18        1.01       12.52     15.15 o 
   3   2  18      608.80      630.72     25.32 o 
   4   2  18      411.95      438.96     22.82 o 
   5   2  18      105.05      177.10     20.40 o 
   6   2  18     1061.23     1059.46     40.85 o 
   7   2  18        0.41       -8.77     18.13 o 
   8   2  18        0.13       -4.82     22.94 o 
  -6   3  18       11.86       -9.33     36.69 o 
  -5   3  18        0.49       29.26     22.46 o 
  -4   3  18       89.16       76.98     22.94 o 
  -3   3  18       91.29      111.06     31.57 o 
  -2   3  18       46.90       41.78     21.37 o 
  -1   3  18      242.68      288.63     18.57 o 
   0   3  18      915.08      951.45     31.81 o 
   1   3  18       91.58      116.15     18.11 o 
   2   3  18      931.91      910.24     31.23 o 
   3   3  18       90.98      141.07     19.46 o 
   4   3  18       48.33       49.12     18.90 o 
   5   3  18        0.94       -1.33     18.89 o 
   6   3  18       38.56       54.24     19.67 o 
  -8   1  19      155.87      198.66     23.86 o 
  -7   1  19        7.23       13.45     15.23 o 
  -6   1  19       60.45      117.72     21.55 o 
  -5   1  19       81.92      104.05     17.48 o 
  -4   1  19       60.73       85.04     16.54 o 
  -3   1  19        8.76       30.83     18.17 o 
  -2   1  19       33.65       49.91     18.32 o 
  -1   1  19        2.05       20.64     18.16 o 
   0   1  19       25.57       22.90     19.73 o 
   1   1  19        2.63        3.95     19.65 o 
   2   1  19      443.41      467.58     29.35 o 
   3   1  19       39.90       78.12     22.86 o 
   4   1  19      436.64      391.26     23.08 o 
   5   1  19        7.39       10.64     16.96 o 
   6   1  19        1.37       -8.37     17.47 o 
   7   1  19        2.19        9.87     22.70 o 
  -6   2  19       27.98       15.06     36.23 o 
  -5   2  19      297.13      298.82     28.19 o 
  -4   2  19       72.45      105.78     17.96 o 
  -3   2  19       86.86      122.12     18.81 o 
  -2   2  19      268.30      274.59     24.70 o 
  -1   2  19      214.65      230.72     27.75 o 
   0   2  19      265.72      263.76     25.07 o 
   1   2  19      125.47      163.19     24.05 o 
   2   2  19       10.13       17.87     16.92 o 
   3   2  19       10.35       37.15     17.86 o 
   4   2  19       74.85       85.51     19.01 o 
   5   2  19      166.01      165.27     21.18 o 
   6   2  19       71.60       84.62     23.14 o 
  -2   3  19       34.69       26.68     34.63 o 
  -1   3  19      311.67      400.76     41.89 o 
   0   3  19        0.07       31.53     24.96 o 
   1   3  19      147.29      171.60     20.23 o 
   2   3  19      135.18      157.83     20.35 o 
  -5   0  20      624.54      607.52     44.10 o 
  -4   0  20      304.61      322.71     37.99 o 
  -3   0  20      241.90      218.38     36.54 o 
  -2   0  20        0.08       25.84     27.21 o 
  -1   0  20        7.02       44.64     30.27 o 
   0   0  20        1.54       18.73     28.82 o 
   1   0  20       97.70      141.56     35.16 o 
   2   0  20       10.85        7.95     30.73 o 
   3   0  20       10.88        4.51     35.24 o 
   4   0  20       14.34       14.98     35.01 o 
  -5   1  20        0.39      -14.43     37.87 o 
  -4   1  20       14.85       18.62     20.10 o 
  -3   1  20       19.19       42.80     20.58 o 
  -2   1  20      175.54      177.34     26.03 o 
  -1   1  20       93.73      130.55     21.86 o 
   0   1  20        5.66       40.17     20.95 o 
   1   1  20       21.62       47.67     22.08 o 
   2   1  20        6.19       40.94     23.14 o 
   3   1  20       91.65       83.21     25.85 o 
   4   1  20       27.21       52.66     36.23 o 
   5   1  20        0.04      -16.66     26.91 o 
  -2   2  20        5.92       28.59     31.03 o 
  -1   2  20        3.16        0.00     29.28 o 
   0   2  20      379.94      323.17     38.75 o 
   1   2  20       38.31       61.23     33.02 o 
   2   2  20      579.90      479.49     46.70 o 
                                                 
